# Supplementary material for: Dietary antigens suppress the proliferation of type 2 innate lymphoid cells by restraining homeostatic IL-25 production
Source: Sci Rep. 2022 May 6;12:7443. doi: 10.1038/s41598-022-11466-4 (PMC9076687; doi:10.1038/s41598-022-11466-4)
Supplement: Supplementary file 2 — Supplementary Information 2. [file 41598_2022_11466_MOESM2_ESM.xlsx]

## Sheet: AF_vs_SPF
tracking_id	gene	locus	GF		AF		SPF		GF_mean	AF_mean	SPF_mean	AF/GF	AF/SPF	SPF/GF
			GF_IEC_1	GF_IEC_2	AF_IEC_1	AF_IEC_2	SPF_IEC_1	SPF_IEC_2
XLOC_020826	Mir5102	7:130834436-130834523	325.663	0	0	573.967	0	0	162.832	286.983	0	1.7578	287.983	0.00610383
XLOC_023869	Snord16a	9:64173386-64178562	0	0	0	364.745	0	0	0	182.373	0	183.373	183.373	1
XLOC_022788	Bcmo1	8:117095864-117133720	5.45224	18.107	747.073	975.846	3.15449	8.17827	11.7796	861.459	5.66638	67.4871	129.374	0.521641
XLOC_015903	Snora44	4:132308677-132311024	0	0	137.352	0	0	0	0	68.676	0	69.676	69.676	1
XLOC_001557	Rnu3a	10:40258575-40258679	0	0	73.4007	0	0	0	0	36.7004	0	37.7004	37.7004	1
XLOC_018297	Scarb1	5:125277086-125341094	4.77724	12.2325	420.744	562.986	7.2318	24.3657	8.50487	491.865	15.7988	51.8539	29.3394	1.76738
XLOC_016693	Rnu11	4:132270078-132270186	0	0	52.5202	0	0	0	0	26.2601	0	27.2601	27.2601	1
XLOC_026152	Eif2s3y	Y:1010611-1028594	24.5764	21.7506	20.7405	24.5001	0	0	23.1635	22.6203	0	0.97752	23.6203	0.0413847
XLOC_011892	Scd1	19:44394449-44407709	0.874581	0.242776	14.5298	15.8417	0.196579	0.128511	0.558679	15.1857	0.162545	10.3843	13.9227	0.745853
XLOC_009018	Sst	16:23889580-23890844	956.098	977.071	1535.38	933.757	201.364	14.3125	966.584	1234.57	107.838	1.27696	11.3523	0.112484
XLOC_004259	Nr1d1	11:98767934-98775242	58.1047	52.2599	88.7885	109.188	5.7876	13.2836	55.1823	98.9882	9.5356	1.77971	9.49051	0.187525
XLOC_014332	Accn5	3:81996921-82021233	9.63193	13.0094	19.4624	13.7748	1.69664	0.080731	11.3207	16.6186	0.888686	1.43	9.3285	0.153294
XLOC_023382	Pkd1l2	8:116995678-117082449	0.00844179	0.0157058	6.40603	8.04582	0.0105949	0.0498625	0.0120738	7.22593	0.0302287	8.12779	7.98456	1.01794
XLOC_011203	Gm10814	19:5988544-6018459	0.475039	0.252054	8.27697	12.4432	0.425679	0.534624	0.363546	10.3601	0.480151	8.33128	7.67495	1.08552
XLOC_003307	Gip	11:96024544-96030828	863.996	2504.23	2774.58	1818.29	532.899	71.0999	1684.11	2296.43	301.999	1.36337	7.58231	0.17981
XLOC_006080	Hist1h4a	13:23760845-23761157	10.1509	17.6954	11.8682	25.7847	0	3.3567	13.9231	18.8265	1.67835	1.32857	7.40249	0.179476
XLOC_004280	Krtap3-1	11:99566026-99566630	0.140655	1.03693	4.00252	9.65375	0	0.554781	0.588792	6.82813	0.27739	4.9271	6.12822	0.804001
XLOC_001802	Matk	10:81257544-81262981	44.3063	63.0811	104.891	107.329	28.4983	5.37264	53.6937	106.11	16.9355	1.95836	5.97197	0.327926
XLOC_018015	Igfbp7	5:77310483-77408045	0.577611	1.66501	7.24746	4.16409	0.16094	0.126435	1.12131	5.70578	0.143687	3.16115	5.86329	0.539142
XLOC_020925	Syt8	7:142434976-142440398	0.730512	3.55816	4.7271	11.0819	0.229068	0.809413	2.14434	7.9045	0.51924	2.83192	5.86115	0.483167
XLOC_022294	Gm15299	8:21315545-21316387	6.82932	0	8.98692	4.4031	0.65983	0	3.41466	6.69501	0.329915	1.74306	5.78609	0.30125
XLOC_019457	Sh2d6	6:72513651-72520650	72.0929	95.7463	124.805	144.065	41.8744	3.22121	83.9196	134.435	22.5478	1.59486	5.75149	0.277295
XLOC_010233	Ly6g6f	17:35080537-35085595	6.65414	8.55373	13.6033	9.68814	2.29862	0.133785	7.60393	11.6457	1.2162	1.46976	5.70603	0.25758
XLOC_012844	Hck	2:153108467-153151441	22.4794	29.2094	41.1041	48.9283	12.7685	1.43619	25.8444	45.0162	7.10234	1.71418	5.67937	0.301826
XLOC_026278	Ddx3y	Y:1260714-1286613	5.19259	3.34578	4.4834	4.83127	0	0	4.26919	4.65733	0	1.07366	5.65733	0.189783
XLOC_011891	Gm19494	19:44293675-44324157	42.1864	15.3226	71.5876	31.1961	16.3681	0.594412	28.7545	51.3918	8.48126	1.7608	5.52583	0.318649
XLOC_019157	Iapp	6:142234228-142322950	15.3131	10.4949	14.8842	7.48451	2.47076	0	12.904	11.1844	1.23538	0.87632	5.45069	0.160772
XLOC_026151	Kdm5d	Y:897787-943811	5.21735	5.13021	4.05641	4.64968	0	0	5.17378	4.35304	0	0.867061	5.35304	0.161975
XLOC_011843	Rbp4	19:38116619-38125321	11.818	21.8517	32.4999	23.7345	8.14793	0.790662	16.8348	28.1172	4.4693	1.6326	5.32376	0.306663
XLOC_022651	Mt2	8:94172617-94173567	94.1207	27.3716	93.9009	100.239	24.7557	10.2972	60.7462	97.07	17.5265	1.58828	5.29351	0.300042
XLOC_017737	Alox5ap	5:149265057-149288047	7.40136	13.0312	14.5796	18.8487	3.46481	1.23024	10.2163	16.7142	2.34753	1.57932	5.29172	0.298452
XLOC_024379	Nrgn	9:37544492-37552745	11.1281	18.3207	25.0578	23.976	6.80774	0.855512	14.7244	24.5169	3.83163	1.62276	5.28122	0.307269
XLOC_000950	Resp18	1:75272201-75278380	32.0906	60.5126	58.1833	37.921	12.5998	4.67806	46.3016	48.0521	8.63893	1.03701	5.08896	0.203776
XLOC_022215	Gm14378	8:4248213-4251423	2.76232	3.49498	5.35655	11.9443	0.76028	1.06199	3.12865	8.65043	0.911135	2.33743	5.04958	0.462896
XLOC_019834	LOC100862370	6:142234228-142322950	13.2906	14.261	12.9245	7.5137	2.19464	0.288052	13.7758	10.2191	1.24135	0.759289	5.00552	0.15169
XLOC_020944	Fgf15	7:144896531-144900953	19.6329	11.7363	21.7512	12.1792	3.31182	1.90414	15.6846	16.9652	2.60798	1.07675	4.9793	0.216246
XLOC_020266	Siglec5	7:43351404-43359470	4.79224	6.36724	9.99374	12.8489	2.75443	0.263617	5.57974	11.4213	1.50902	1.88781	4.95066	0.381326
XLOC_026025	Bex1	X:136213971-136215513	3.85587	1.78333	5.28664	3.59185	0.219682	0	2.8196	4.43924	0.109841	1.42404	4.90092	0.290565
XLOC_011639	Capn1	19:5988544-6018459	72.5009	84.9921	336.369	481.494	68.2166	97.3264	78.7465	408.932	82.7715	5.14043	4.89345	1.05047
XLOC_000572	Apoa2	1:171225053-171226379	1.73993	1.91962	21.6745	17.8495	0.87114	5.83596	1.82978	19.762	3.35355	7.33698	4.76898	1.53848
XLOC_004458	Cd300lf	11:115091430-115162240	5.64914	7.48157	11.2949	14.3671	3.7007	0.209962	6.56536	12.831	1.95533	1.8282	4.68002	0.39064
XLOC_026021	Bex2	X:136066564-136068236	9.74818	26.2114	23.2877	16.0039	5.53529	1.47777	17.9798	19.6458	3.50653	1.08778	4.58131	0.237438
XLOC_011444	Ccnj	19:40831278-40848572	4.32428	4.59456	7.91673	9.07449	1.67614	0.591766	4.45942	8.49561	1.13395	1.73931	4.44977	0.390875
XLOC_002887	Acsl6	11:54303823-54361539	4.23212	7.48238	16.5392	15.4408	1.67309	3.96464	5.85725	15.99	2.81887	2.47767	4.44897	0.556909
XLOC_018214	Cabp1	5:115168690-115186121	2.1106	2.23555	5.85244	6.39331	0.983045	0.237612	2.17307	6.12287	0.610328	2.24479	4.42324	0.507498
XLOC_011475	Scd2	19:44293675-44324157	36.0578	11.3249	59.9667	26.9396	16.6567	1.52118	23.6913	43.4532	9.08894	1.80035	4.40613	0.408602
XLOC_000287	Scarna6	1:87756010-87792428	0	2.57689	3.31238	2.97334	0	0	1.28845	3.14286	0	1.81034	4.14286	0.436978
XLOC_024955	Pcsk1n	X:7919821-7928607	6.44613	23.3331	15.7088	12.8165	4.30823	1.12713	14.8896	14.2627	2.71768	0.960542	4.10542	0.233969
XLOC_022174	Trpm5	7:143071528-143094642	16.1668	23.6916	35.9058	33.049	11.9588	3.64454	19.9292	34.4774	7.80167	1.69511	4.03076	0.420545
XLOC_001283	Rgs4	1:169741476-169747642	2.41869	5.72163	7.05304	5.63749	1.57264	0.0865985	4.07016	6.34526	0.829619	1.44872	4.01464	0.36086
XLOC_000236	Mogat1	1:78511059-78538173	1.76539	5.12718	1.68543	4.32971	0	0	3.44629	3.00757	0	0.90133	4.00757	0.224907
XLOC_010940	Reep5	18:34344884-34373415	7.16948	9.34025	11.8332	15.383	4.51204	0.835662	8.25486	13.6081	2.67385	1.57842	3.97624	0.396964
XLOC_004321	Hap1	11:100347326-100356141	3.16561	4.5322	8.20996	7.09297	2.07095	0.321328	3.8489	7.65146	1.19614	1.78421	3.9394	0.452914
XLOC_003005	Pik3r5	11:68432124-68497846	3.90841	4.94464	7.40098	8.81503	2.37035	0.286088	4.42652	8.10801	1.32822	1.67842	3.91201	0.429044
XLOC_017233	Cwh43	5:73406077-73453425	3.23464	10.3751	7.26389	7.70327	1.65351	0.70776	6.80487	7.48358	1.18064	1.08696	3.89042	0.279394
XLOC_012734	Prnp	2:131909927-131938431	12.2116	30.3764	29.2127	19.4225	8.57052	2.50022	21.294	24.3176	5.53537	1.13562	3.87394	0.293145
XLOC_005284	Plek2	12:78888696-78906938	45.3268	68.9625	85.9879	138.233	20.6491	36.1651	57.1446	112.11	28.4071	1.94533	3.84637	0.505758
XLOC_001987	Avil	10:127000708-127020994	11.8324	15.269	22.5179	27.3759	8.91902	2.59824	13.5507	24.9469	5.75863	1.78321	3.83908	0.464488
XLOC_014991	Bglap-rs1	3:88368616-88369720	2.49151	5.86844	20.3543	21.3806	3.98703	5.45941	4.17997	20.8674	4.72322	4.22154	3.82083	1.10487
XLOC_019168	Lrmp	6:145121738-145210970	10.5492	19.5986	16.146	19.1389	6.2075	1.56795	15.0739	17.6425	3.88772	1.1598	3.81414	0.304078
XLOC_015293	Cyp2u1	3:131290490-131316661	2.50959	1.624	7.33125	6.0001	0.884454	1.16616	2.06679	6.66568	1.02531	2.49957	3.78494	0.660399
XLOC_013703	Scg5	2:113748674-113829091	11.4199	25.8767	18.1728	15.7284	5.85858	1.93166	18.6483	16.9506	3.89512	0.913596	3.66704	0.249137
XLOC_016385	Ambp	4:63143278-63154142	68.9925	212.654	108.423	85.1514	37.9018	13.6712	140.823	96.7872	25.7865	0.6895	3.65062	0.188872
XLOC_005485	Akr1c14	13:4059590-4090422	28.9	13.6856	47.7688	51.0109	7.76285	17.8811	21.2928	49.3898	12.822	2.26036	3.64563	0.62002
XLOC_023089	Cpe	8:64592541-64693040	41.172	78.6399	77.0661	60.4199	31.1662	5.27742	59.9059	68.743	18.2218	1.14509	3.62833	0.315598
XLOC_006084	Scgn	13:23953455-23991214	4.36798	8.46715	8.28423	8.29297	2.95464	0.193357	6.41756	8.2886	1.574	1.25224	3.60863	0.347014
XLOC_010593	Ttr	18:20665249-20674326	9.39693	10.1085	9.23037	15.441	4.72817	0.685662	9.75271	12.3357	2.70692	1.24022	3.59751	0.344742
XLOC_013831	Slc4a11	2:130667840-130699467	0.402028	1.38258	5.06921	7.68854	0.35313	1.78123	0.892304	6.37887	1.06718	3.89941	3.56954	1.09241
XLOC_016488	Pcsk9	4:106442333-106464325	15.4592	4.67726	17.8683	6.61764	4.96416	0.466667	10.0682	12.243	2.71541	1.19648	3.56433	0.335683
XLOC_018829	Gm20594	6:79818030-79818364	18.4512	82.6887	106.585	100.292	18.4894	38.7547	50.5699	103.439	28.6221	2.02518	3.5257	0.574405
XLOC_006010	Epdr1	13:19591707-19619830	1.12689	0.817053	2.54289	3.28256	0.172423	0.0541276	0.971971	2.91273	0.113275	1.98417	3.51461	0.564549
XLOC_014156	Fabp5	3:10012591-10016610	16.807	36.2946	36.233	19.5256	13.5443	0.946302	26.5508	27.8793	7.2453	1.04822	3.50252	0.299276
XLOC_019729	Pzp	6:128438756-128526720	3.56531	4.44564	6.8797	7.10769	2.18631	0.398869	4.00548	6.99369	1.29259	1.59699	3.48675	0.458016
XLOC_009826	Vav1	17:57279099-57329236	5.28769	7.20241	7.51832	10.1144	3.06147	0.570092	6.24505	8.81636	1.81578	1.35491	3.48619	0.388649
XLOC_017608	Hspb1	5:135887918-135889563	8.73642	37.2621	26.2952	20.2921	8.34375	3.60738	22.9993	23.2936	5.97556	1.01227	3.48268	0.290658
XLOC_004675	Agr3	12:35925620-35949730	14.7563	25.0273	24.1602	13.3726	7.18551	2.22301	19.8918	18.7664	4.70426	0.946132	3.4652	0.273038
XLOC_023798	Sh2d7	9:54538983-54545020	6.09541	9.01003	8.33671	10.3787	3.69121	0.324416	7.55272	9.3577	2.00781	1.21104	3.4436	0.351679
XLOC_021152	Bcam	7:19756137-19770532	7.62699	16.4988	16.642	13.1315	5.70743	1.6093	12.0629	14.8867	3.65836	1.21617	3.41037	0.35661
XLOC_009648	H2-Q10	17:35470088-35474563	6.17484	7.20385	34.0489	30.308	7.33416	10.1361	6.68934	32.1784	8.73513	4.31486	3.40812	1.26605
XLOC_008553	Gm5481	16:16275602-16275950	1.70518	0.621838	2.66463	3.59732	0.426988	0	1.16351	3.13097	0.213494	1.90939	3.4042	0.560892
XLOC_022301	Gm6696	8:21583026-21583867	0	0	4.78903	0	0	0	0	2.39452	0	3.39452	3.39452	1
XLOC_026123	Bmx	X:164192841-164258193	1.39695	2.35689	3.15548	3.73592	0.62025	0	1.87692	3.4457	0.310125	1.5453	3.39334	0.455392
XLOC_001578	Cd24a	10:43577472-43584265	92.7855	99.0604	130.78	106.337	60.056	8.82385	95.923	118.559	34.4399	1.23354	3.37355	0.36565
XLOC_011884	Cpn1	19:43956306-43986520	4.05794	7.04569	7.24637	9.04643	2.16818	1.25808	5.55181	8.1464	1.71313	1.39601	3.37116	0.414104
XLOC_010572	Cables1	18:11821087-11945627	8.7898	10.3163	13.3019	23.3282	4.70948	4.83975	9.55305	18.315	4.77462	1.83028	3.34482	0.547199
XLOC_014741	Cryz	3:154576519-154623182	0.57361	0.19379	4.28432	3.22767	0.228997	0.616155	0.3837	3.75599	0.422576	3.43716	3.34323	1.0281
XLOC_005397	Ifi27l2a	12:103442166-103443680	2.91854	3.44227	16.3956	12.4325	5.99928	1.23461	3.18041	14.414	3.61694	3.68721	3.33858	1.10443
XLOC_010072	Snhg9	17:24719530-24719965	24.9989	15.8051	16.2045	18.2055	8.95573	0	20.402	17.205	4.47787	0.850621	3.32338	0.255951
XLOC_021453	Spib	7:44525994-44532071	3.19093	3.76599	4.98021	6.72978	1.89962	0.229332	3.47846	5.85499	1.06448	1.53066	3.32045	0.460979
XLOC_024942	Syp	X:7638579-7653256	6.43068	13.9566	12.6974	8.47102	4.00118	0.986136	10.1936	10.5842	2.49366	1.03489	3.31578	0.312111
XLOC_022141	Sct	7:141278337-141279131	955.46	1895.61	2217.87	1954.21	1000.08	258.198	1425.53	2086.04	629.139	1.46301	3.31203	0.441727
XLOC_000405	Ctse	1:131638313-131675507	3.62504	17.5879	18.2393	28.6247	5.99855	6.77001	10.6065	23.432	6.38428	2.10503	3.30865	0.636221
XLOC_007221	Gm3601	14:49971362-49989708	0	1.7919	4.60447	0	0	0	0.89595	2.30224	0	1.74173	3.30224	0.52744
XLOC_021635	Fes	7:80377757-80387946	3.87868	8.12587	8.32708	9.54959	2.77258	1.24987	6.00228	8.93834	2.01123	1.4193	3.30043	0.430035
XLOC_000960	Scg2	1:79434668-79440090	46.641	67.6876	70.9211	63.965	36.8556	2.64356	57.1643	67.443	19.7496	1.17672	3.29853	0.356741
XLOC_007923	Nr4a1	15:101266845-101274795	28.4726	24.1457	42.4725	30.1716	17.5969	3.12087	26.3092	36.322	10.3589	1.36665	3.28571	0.415937
XLOC_012131	Bmyc	2:25706878-25707721	3.6253	3.52031	6.76092	7.03622	1.02235	1.78628	3.5728	6.89857	1.40431	1.72729	3.28516	0.525786
XLOC_005137	LOC100861907	12:24708253-24718484	3.61665	1.84405	9.80258	6.42394	2.7656	0.793194	2.73035	8.11326	1.7794	2.443	3.27886	0.745077
XLOC_006826	Shisa2	14:59625280-59631660	7.59548	10.732	12.8416	10.7222	4.39294	1.41102	9.16374	11.7819	2.90198	1.2576	3.27575	0.383912
XLOC_003248	Rnu1a1	11:87405064-87555823	959.421	8301.55	6265.87	6833.48	2471.14	1532.02	4630.49	6549.67	2001.58	1.41438	3.27112	0.432384
XLOC_021346	Ffar3	7:30854329-30856178	2.42956	1.55495	4.5385	6.08473	1.89158	0	1.99226	5.31161	0.94579	2.10932	3.24373	0.650275
XLOC_003019	Per1	11:69098955-69109960	10.1829	16.4417	14.2517	13.5211	5.12421	2.06254	13.3123	13.8864	3.59337	1.04011	3.24084	0.320939
XLOC_009770	Pgc	17:47726841-47734478	4.87049	8.94131	5.1168	5.00299	1.44842	0.296734	6.9059	5.05989	0.872577	0.766503	3.23613	0.236858
XLOC_019389	Scrn1	6:54508815-54566382	1.4032	3.59086	3.68714	2.38546	0.428168	0.0746961	2.49703	3.0363	0.251432	1.15421	3.22534	0.357856
XLOC_019613	Ghrl	6:113716118-113719880	655.514	1531.85	1004.2	746.423	499.986	42.1872	1093.68	875.312	271.087	0.800517	3.22071	0.248553
XLOC_021727	Snord15a	7:99477895-99483709	0	7.68321	13.0337	26.4716	11.0551	0	3.8416	19.7526	5.52755	4.28632	3.17924	1.34822
XLOC_010232	Ly6g6d	17:35071347-35074464	4.35025	8.79381	12.6458	15.9527	3.86628	3.87451	6.57203	14.2993	3.8704	2.0205	3.14127	0.643209
XLOC_000997	Ecel1	1:87147654-87155027	0.216923	0.806256	1.84596	4.50272	0.0907267	0.56957	0.51159	3.17434	0.330148	2.76156	3.13825	0.879967
XLOC_023447	Rn5s20	8:123599858-123599979	0	101.93	64.415	117.025	56.6756	0	50.965	90.72	28.3378	1.76503	3.12634	0.564568
XLOC_005722	Cplx2	13:54371348-54383917	4.46851	8.47766	9.97853	6.21005	3.21366	0.605049	6.47309	8.09429	1.90935	1.21694	3.12588	0.389311
XLOC_002773	Snrnp25	11:32205414-32208996	18.4923	20.2478	24.0911	30.7479	12.5686	3.62658	19.37	27.4195	8.09759	1.39516	3.12385	0.446616
XLOC_021726	Snord15b	7:99477895-99483709	29.806	110.738	101.072	88.0224	49.128	10.0508	70.272	94.5472	29.5894	1.3406	3.12354	0.429192
XLOC_021387	Kctd15	7:34639014-34652841	1.30398	2.67516	4.16021	4.07051	0.749866	0.534997	1.98957	4.11536	0.642432	1.71107	3.1145	0.549387
XLOC_024111	Ip6k2	9:108795993-108806333	32.6585	63.4137	75.1822	79.4658	19.6616	28.7157	48.0361	77.324	24.1886	1.59727	3.1095	0.513676
XLOC_019632	Alox5	6:116410070-116461178	1.99507	2.17362	3.6959	4.18494	1.09341	0.0903165	2.08434	3.94042	0.591863	1.60177	3.10355	0.516111
XLOC_022652	Mt1	8:94179088-94180327	275.775	168.541	362.133	420.731	149.19	102.331	222.158	391.432	125.761	1.75854	3.09585	0.56803
XLOC_020777	Ypel3	7:126776974-126780514	51.7994	101.123	101.017	140.527	30.3823	46.3415	76.4612	120.772	38.3619	1.57204	3.09365	0.50815
XLOC_008898	Rogdi	16:5008728-5013553	16.8602	23.3177	26.0524	29.9304	8.50848	8.25409	20.0889	27.9914	8.38129	1.37472	3.09034	0.444844
XLOC_003266	Cuedc1	11:88098057-88194140	3.84112	12.4663	36.4185	39.186	6.38061	16.7606	8.15371	37.8023	11.5706	4.23896	3.08674	1.37328
XLOC_018423	Gm3925	5:143164778-143165751	0.130976	0.962376	8.60694	7.40161	1.92176	1.92091	0.546676	8.00427	1.92134	5.82169	3.08225	1.88878
XLOC_012546	Cd59a	2:104095800-104115354	3.71597	4.5843	4.40592	3.99698	1.15607	0.236765	4.15013	4.20145	0.696417	1.00996	3.06614	0.329393
XLOC_002940	4933439C10Rik	11:59485520-59511067	3.71295	3.91126	6.82944	7.35819	2.105	1.19537	3.8121	7.09381	1.65019	1.68197	3.05406	0.550733
XLOC_015535	1300002K09Rik	4:45848946-45887008	4.30872	3.16482	4.78375	5.43475	1.86904	0.13966	3.73677	5.10925	1.00435	1.28975	3.048	0.423147
XLOC_002893	Gpx3	11:54902852-54910387	33.9043	97.272	95.5571	75.3182	32.3109	22.8866	65.5881	85.4377	27.5987	1.29809	3.02243	0.429487
XLOC_011615	Gm6293	19:5406873-5424916	1.43053	0	6.53887	2.93633	1.79785	0	0.715265	4.7376	0.898925	3.34502	3.0215	1.10707
XLOC_010073	Snora78	17:24719530-24719965	13.3988	34.9116	34.6317	60.1969	16.6569	13.5097	24.1552	47.4143	15.0833	1.92462	3.01022	0.639363
XLOC_008649	Fam43a	16:30599722-30602797	3.48161	6.93948	4.31806	3.6005	0.763209	0.53691	5.21054	3.95928	0.65006	0.798526	3.00552	0.265687
XLOC_007251	Ang4	14:51763891-51773590	573.128	107.294	236.941	152.472	122.317	6.41622	340.211	194.707	64.3666	0.573564	2.99398	0.191572
XLOC_024430	Pou2f3	9:43123938-43239816	1.58032	2.50323	2.9758	3.88233	0.910146	0.0510185	2.04177	3.42907	0.480582	1.45608	2.99143	0.486749
XLOC_004904	Chga	12:102554968-102565027	298.482	763.05	511.567	365.526	220.201	73.0548	530.766	438.547	146.628	0.826579	2.97739	0.277618
XLOC_003293	Samd14	11:94991211-95026087	2.41926	3.74189	5.56067	4.83738	1.60288	0.571664	3.08058	5.19902	1.08727	1.51915	2.96992	0.511514
XLOC_024680	Hmgn3	9:83109941-83146607	4.08531	6.82662	5.31071	4.64008	1.86844	0.171688	5.45596	4.9754	1.02006	0.925562	2.95802	0.312899
XLOC_018893	Mgll	6:88724411-88828360	4.11265	9.11189	10.0489	8.47374	4.02607	0.927257	6.61227	9.26132	2.47666	1.348	2.95148	0.456718
XLOC_018585	Fam40b	6:29917012-29959681	2.50706	2.09207	2.8254	4.587	1.07328	0.117214	2.29957	3.7062	0.595247	1.42631	2.95014	0.483472
XLOC_006887	Egr3	14:70077444-70080157	1.56546	2.45033	3.03822	2.64951	0.613573	0	2.00789	2.84387	0.306787	1.27793	2.94146	0.434452
XLOC_023467	Agt	8:124556586-124569707	6.60918	4.33912	5.99509	6.33697	2.6568	0.215755	5.47415	6.16603	1.43628	1.10687	2.94138	0.376308
XLOC_001170	Rgs13	1:144138666-144177372	2.06696	3.0682	3.36544	3.48387	0.921795	0.0904777	2.56758	3.42466	0.506136	1.24024	2.93775	0.422173
XLOC_017625	Vgf	5:137030294-137033351	5.95774	11.8784	11.3815	9.82977	3.94613	1.96382	8.91807	10.6056	2.95498	1.17015	2.93444	0.398765
XLOC_017553	Fam101a	5:125003474-125012547	2.22377	4.43335	3.74024	6.07163	1.80798	0.24334	3.32856	4.90593	1.02566	1.36441	2.91556	0.467975
XLOC_008407	Tuba1a	15:98929152-98953551	16.2131	31.8413	32.3226	24.547	14.7415	3.4639	24.0272	28.4348	9.1027	1.17611	2.91356	0.403669
XLOC_018517	Rn18s	6:3180890-3201670	448.175	5645.71	5140.67	3786.2	1957.43	1105.55	3046.94	4463.43	1531.49	1.46474	2.91319	0.502795
XLOC_000936	Fev	1:74881508-74885408	2.28166	5.18379	4.67238	2.72435	1.22649	0	3.73273	3.69836	0.613245	0.99274	2.91237	0.34087
XLOC_011422	Hhex	19:37434840-37440731	0.951666	2.19084	2.36617	2.72463	0.286515	0.149953	1.57125	2.5454	0.218234	1.37886	2.91028	0.47379
XLOC_014468	Celf3	3:94478830-94492193	7.57492	17.0691	13.9754	12.2388	5.70274	2.00446	12.322	13.1071	3.8536	1.05893	2.90652	0.364329
XLOC_022305	Defa-ps1	8:21695011-21695853	33.096	4.76648	14.7059	4.4031	5.27864	0	18.9312	9.5545	2.63932	0.529546	2.90013	0.182594
XLOC_015544	Col15a1	4:47208011-47313165	1.56173	1.71651	2.41872	2.93384	0.489988	0.0465906	1.63912	2.67628	0.268289	1.39299	2.89861	0.480573
XLOC_010155	Tff2	17:31141061-31144282	24.0565	1.40193	0	12.3939	2.66894	0.300316	12.7292	6.19695	1.48463	0.524207	2.89659	0.180974
XLOC_012524	Syt13	2:92915100-92956051	4.18525	10.5339	8.5558	6.21367	2.94624	0.871013	7.35957	7.38473	1.90863	1.00301	2.88271	0.34794
XLOC_008117	Ndrg1	15:66929317-67013042	66.8657	47.4213	61.5559	52.2707	19.9563	18.3063	57.1435	56.9133	19.1313	0.996041	2.87678	0.346235
XLOC_012742	Chgb	2:132781277-132795072	447.531	1155.07	784.078	595.815	359.413	119.286	801.3	689.947	239.35	0.861207	2.87476	0.299575
XLOC_003826	Gm12224	11:54303823-54361539	0.7182	3.17615	3.63246	7.08361	0.179875	2.26631	1.94717	5.35804	1.22309	2.15733	2.86	0.754313
XLOC_020355	Dbp	7:45705246-45718002	2.14204	1.65046	2.31851	2.89202	0.202789	0.318422	1.89625	2.60527	0.260605	1.2448	2.85995	0.435254
XLOC_020559	Pde2a	7:101421690-101512829	6.93216	9.53589	10.7819	9.30931	4.86832	0.865007	8.23402	10.0456	2.86666	1.19619	2.85662	0.418741
XLOC_016386	Kif12	4:63165636-63172131	5.18544	8.16357	5.65375	5.34267	2.09508	0.461566	6.6745	5.49821	1.27832	0.846727	2.85219	0.296869
XLOC_026277	Uty	Y:1097143-1245738	2.22817	1.0753	2.01977	1.67667	0	0	1.65173	1.84822	0	1.0741	2.84822	0.377112
XLOC_003456	Kcnh6	11:106008202-106034064	2.67973	6.07789	5.47209	4.93389	1.90917	0.447203	4.37881	5.20299	1.17819	1.15323	2.84778	0.404957
XLOC_016463	Cyp2j9	4:96568428-96591485	3.43524	2.42416	6.90068	8.19927	1.16359	2.84162	2.9297	7.54997	2.0026	2.17573	2.84752	0.76408
XLOC_013180	Fcna	2:25624666-25627974	2.28531	4.73103	3.72259	3.10722	0.999795	0.104698	3.50817	3.41491	0.552246	0.979312	2.8442	0.344319
XLOC_004725	Sstr1	12:58211803-58216036	3.80465	8.88128	7.94131	6.37383	2.33554	1.42698	6.34297	7.15757	1.88126	1.11094	2.83125	0.392384
XLOC_010088	Sstr5	17:25489874-25497288	1.98651	4.21616	4.57321	4.22668	1.6209	0.199069	3.10134	4.39995	0.909984	1.31663	2.82722	0.465698
XLOC_006865	Clu	14:65968482-65981545	2.3812	1.38159	3.38031	5.4073	0.793456	1.02593	1.8814	4.39381	0.909693	1.87194	2.82444	0.662767
XLOC_009716	Rn45s	17:39829209-39848825	1148.52	13814.2	12019.1	8970.97	4834.17	2613.96	7481.36	10495	3724.07	1.40277	2.81768	0.497846
XLOC_013065	Col20a1	2:180986534-181017540	5.18425	11.05	10.1173	13.9755	2.9105	4.3578	8.11712	12.0464	3.63415	1.43098	2.81527	0.508291
XLOC_007062	Nr1d2	14:18204055-18239106	5.79226	4.43569	5.61514	6.78749	1.02621	2.09315	5.11397	6.20132	1.55968	1.17785	2.81337	0.418661
XLOC_009612	Ager	17:34597861-34600932	2.53988	5.088	9.1394	11.7725	2.54837	3.60242	3.81394	10.456	3.07539	2.37975	2.811	0.846582
XLOC_005285	Tmem229b	12:78961794-79007277	2.91799	9.6629	20.8187	24.6257	6.73474	8.16986	6.29045	22.7222	7.4523	3.25388	2.8066	1.15937
XLOC_012248	Ptgs1	2:36230425-36252269	2.17121	2.6062	3.97004	4.37327	1.41894	0.267226	2.3887	4.17165	0.843083	1.52614	2.80598	0.54389
XLOC_013422	Neurod1	2:79452640-79456636	9.56998	26.7462	20.4537	13.7799	8.12552	2.78822	18.1581	17.1168	5.45687	0.945648	2.80582	0.337031
XLOC_003251	Rnu3b4	11:87405064-87555823	10.1088	9.07663	20.213	14.654	5.09166	6.06219	9.59272	17.4335	5.57693	1.74021	2.80275	0.620891
XLOC_001867	Gm4184	10:89873508-90972985	0.868764	0.789928	2.0309	5.47669	0.544744	0.862073	0.829346	3.75379	0.703408	2.59863	2.79075	0.931157
XLOC_002123	E030030I06Rik	10:22113049-22149270	3.01784	3.71435	3.14074	8.2394	2.20141	0.610812	3.3661	5.69007	1.40611	1.53228	2.78045	0.55109
XLOC_003645	Camk2b	11:5969641-6065748	12.0268	24.3694	22.3817	21.4383	9.6079	4.89237	18.1981	21.91	7.25014	1.19335	2.77692	0.429737
XLOC_005833	Pcsk1	13:75089986-75132498	21.5317	47.1519	35.5936	31.4199	16.783	6.08674	34.3418	33.5067	11.4349	0.976372	2.775	0.351846
XLOC_025513	Smpx	X:157698972-157752591	2.13606	2.21267	3.61894	3.38758	0.859706	0.399989	2.17436	3.50326	0.629848	1.41863	2.76299	0.51344
XLOC_014530	Hmgcs2	3:98280430-98310738	1.28718	2.53791	7.6579	19.7522	4.2093	4.45485	1.91255	13.705	4.33207	5.04887	2.75785	1.83073
XLOC_019640	Ret	6:118151747-118197744	3.0409	7.81588	7.52664	6.21586	2.76406	0.953344	5.42839	6.87125	1.8587	1.22445	2.75343	0.4447
XLOC_003399	Wnk4	11:101260566-101277409	3.84404	4.75599	5.69761	4.46223	1.8258	0.603115	4.30002	5.07992	1.21446	1.14715	2.74556	0.417821
XLOC_022758	Zfp821	8:109705548-109724932	5.99464	8.14123	10.4925	14.8997	3.75367	4.22923	7.06794	12.6961	3.99145	1.6976	2.74391	0.618678
XLOC_022303	Defa17	8:21655766-21656736	435.631	72.3078	282.086	102.096	135.932	3.00263	253.969	192.091	69.4673	0.75731	2.74015	0.276376
XLOC_004236	E130012A19Rik	11:97627386-97629716	0.564214	1.25787	2.38488	4.59403	0.672496	0.611129	0.911042	3.48945	0.641813	2.34922	2.73445	0.859119
XLOC_021347	Ffar1	7:30860567-30861470	1.49767	2.30963	4.49265	1.25703	0.834375	0	1.90365	2.87484	0.417187	1.33447	2.73418	0.488071
XLOC_000061	Ptpn18	1:34459745-34473784	57.1837	104.357	121.86	134.655	52.669	40.0751	80.7704	128.257	46.3721	1.58074	2.72856	0.57933
XLOC_009337	Airn	17:12648873-12868143	3.49429	4.73147	3.43363	4.08618	1.13539	0.358188	4.11288	3.7599	0.746789	0.930964	2.72495	0.341645
XLOC_003222	1100001G20Rik	11:83746939-83752646	0.683639	0.83522	2.50598	3.39151	0	0.900046	0.759429	2.94874	0.450023	2.24433	2.72323	0.824144
XLOC_013222	Gfi1b	2:28609449-28621982	1.3071	1.09277	1.79336	3.74471	0.620322	0.154581	1.19993	2.76904	0.387452	1.71325	2.71652	0.630678
XLOC_012608	Thbs1	2:118111921-118127133	10.1566	1.50903	5.87411	2.80014	1.84617	0.0851876	5.83282	4.33713	0.965679	0.781102	2.71516	0.287682
XLOC_007135	Chat	14:32408202-32465909	0.992423	0.772095	1.87825	2.40676	0.318552	0	0.882259	2.1425	0.159276	1.66954	2.71075	0.615896
XLOC_007965	Ghr	15:3317759-3583230	8.00143	10.0488	14.1714	18.267	4.37924	6.38304	9.02511	16.2192	5.38114	1.71761	2.69845	0.636515
XLOC_008372	Amigo2	15:97244073-97385693	3.55954	8.78254	7.56509	5.32245	2.56374	0.957599	6.17104	6.44377	1.76067	1.03803	2.69636	0.384975
XLOC_022302	Defa26	8:21618167-21618972	223.659	39.542	95.5109	38.6689	48.515	0	131.601	67.0899	24.2575	0.513497	2.69583	0.190478
XLOC_000453	Tnnt2	1:135836385-135852261	2.13588	2.8784	6.99993	6.92173	1.62312	2.29538	2.50714	6.96083	1.95925	2.26989	2.69015	0.843779
XLOC_021691	Prss23	7:89507784-89517586	13.1583	3.6691	4.58229	5.58933	2.25155	0.274812	8.4137	5.08581	1.26318	0.646484	2.68905	0.240414
XLOC_014861	Gm9442	3:51402672-51403584	1.99032	2.69157	3.14849	4.55741	0.830949	0.784959	2.34095	3.85295	0.807954	1.45257	2.68422	0.54115
XLOC_020095	D930028M14Rik	7:25152456-25156630	2.18823	5.38926	6.37628	2.99456	1.24985	1.00631	3.78875	4.68542	1.12808	1.18725	2.67162	0.444392
XLOC_007891	Prph	15:99055173-99058978	1.47731	1.06141	2.79435	2.85366	0.191241	0.67636	1.26936	2.82401	0.4338	1.68506	2.66704	0.631808
XLOC_001418	Nenf	1:191306788-191318118	14.8821	14.537	31.0784	34.123	12.3757	10.8498	14.7096	32.6007	11.6128	2.13887	2.66403	0.802872
XLOC_012520	1700029I15Rik	2:92382917-92383603	2.50921	7.4421	8.34066	17.8927	5.4958	3.10315	4.97565	13.1167	4.29948	2.36237	2.66379	0.886844
XLOC_023389	Gm6834	8:119575234-119605240	3.20348	1.17512	2.68654	3.1826	0.534414	0.42164	2.1893	2.93457	0.478027	1.23368	2.66204	0.463433
XLOC_019747	LOC100861675	6:129532183-129568328	5.73589	6.35928	9.42469	15.9442	3.39772	4.93388	6.04758	12.6844	4.1658	1.94172	2.64905	0.732989
XLOC_001594	Rfx6	10:51677759-51730429	1.31601	3.44598	3.43223	2.31597	0.907107	0.0364985	2.38099	2.8741	0.471803	1.14585	2.63221	0.435316
XLOC_011916	Arl3	19:46531108-46573085	5.23914	8.30425	7.57121	10.2862	3.5176	2.02836	6.77169	8.9287	2.77298	1.27755	2.63153	0.485477
XLOC_023085	Anxa10	8:62057520-62123118	0.740407	2.39199	3.01541	4.34262	0.419292	1.13732	1.5662	3.67902	0.778306	1.82333	2.63116	0.692973
XLOC_008740	Gm6030	16:45200197-45205572	0.486594	1.20082	1.15934	2.10088	0	0	0.843707	1.63011	0	1.42653	2.63011	0.542386
XLOC_023800	Dnaja4	9:54699558-54716317	3.99743	8.8683	9.22635	8.12562	4.47658	0.888745	6.43286	8.67599	2.68266	1.30178	2.62744	0.495457
XLOC_023056	Slc25a4	8:46207338-46211009	14.9502	16.1397	17.3674	17.1493	8.31338	3.58594	15.545	17.2584	5.94966	1.10356	2.62723	0.420047
XLOC_003861	Fam183b	11:58792801-58801960	11.5262	17.2061	16.9707	13.0079	7.60558	2.58374	14.3661	14.9893	5.09466	1.04055	2.62349	0.396629
XLOC_004776	1700086L19Rik	12:74284275-74295950	0.751913	0.869	2.23706	2.22876	0.471178	0	0.810457	2.23291	0.235589	1.78569	2.61649	0.682474
XLOC_005972	Ucn3	13:3940687-3945349	3.07561	3.11265	4.75016	2.01957	1.16898	0.183587	3.09413	3.38487	0.676283	1.07101	2.61583	0.409436
XLOC_014416	S100a13	3:90514434-90524581	21.0479	38.4576	44.5261	48.1753	20.7603	13.4636	29.7527	46.3507	17.112	1.53972	2.61433	0.588954
XLOC_024889	Cck	9:121489823-121495689	446.316	884.794	1022.79	1035.88	715.885	72.513	665.555	1029.34	394.199	1.54576	2.60713	0.592898
XLOC_008338	Sco2,Tymp	15:89355721-89377036	630.618	1318.16	658.116	914.497	222.244	380.723	974.389	786.306	301.483	0.807172	2.60281	0.310116
XLOC_024654	Scg3	9:75643365-75684056	9.72196	19.5607	15.8284	10.2713	6.78604	2.01449	14.6413	13.0498	4.40027	0.898252	2.6017	0.345256
XLOC_001292	Dusp12	1:170874187-170885540	10.5814	3.94422	10.1571	12.3916	5.20681	2.29389	7.26281	11.2744	3.75035	1.48549	2.58388	0.574907
XLOC_013882	Nkx2-2	2:147177545-147331681	1.59697	1.5059	3.11182	1.89142	0.647807	0.0638733	1.55144	2.50162	0.35584	1.37241	2.58262	0.531403
XLOC_019595	Gm4604	6:108107020-108185583	3.93844	1.10637	6.16339	5.12411	0.758258	2.39724	2.52241	5.64375	1.57775	1.88614	2.57735	0.731815
XLOC_013773	Shf	2:122348891-122368918	6.45512	7.82315	10.8431	10.2797	4.29626	2.68139	7.13913	10.5614	3.48883	1.42047	2.5756	0.551511
XLOC_022171	Th	7:142892775-142899966	1.84333	2.42401	3.61109	2.49871	0.77078	0.378192	2.13367	3.0549	0.574486	1.29398	2.57538	0.502442
XLOC_009493	Rgs11	17:26202961-26211324	0.796601	2.52737	3.38699	3.60148	0.916091	0.588336	1.66199	3.49423	0.752213	1.6883	2.56489	0.658236
XLOC_022339	Kcnu1	8:25849622-25937934	0.725086	1.17956	2.40178	2.16716	0.318458	0.249861	0.952323	2.28447	0.28416	1.68234	2.55768	0.65776
XLOC_016674	Ccdc28b	4:129619273-129623908	7.4652	8.58742	9.9698	12.1717	5.47696	1.97373	8.02631	11.0708	3.72534	1.33729	2.55447	0.523508
XLOC_019967	Meis3	7:16175379-16186504	3.48038	8.21745	11.2149	14.1133	3.27447	5.43926	5.84891	12.6641	4.35686	1.99508	2.55076	0.782148
XLOC_022291	Gm15292	8:21249761-21250461	114.523	31.4588	43.3006	22.0155	24.4137	0	72.9909	32.6581	12.2068	0.454894	2.54853	0.178493
XLOC_007488	Kctd12	14:102976580-102982637	4.30471	7.39174	8.51241	7.56415	4.07784	1.03908	5.84823	8.03828	2.55846	1.3198	2.53994	0.519618
XLOC_012782	Insm1	2:146221996-146225020	3.22362	6.90461	6.95041	5.89136	2.75915	1.09302	5.06412	6.42089	1.92609	1.22374	2.53611	0.482525
XLOC_012159	Olfm1	2:28193092-28230736	4.05094	10.6582	7.8257	7.32063	3.82699	0.933967	7.35457	7.57317	2.38048	1.02616	2.53608	0.404626
XLOC_001743	BB319198	10:79617933-79639520	0.86268	2.873	1.36969	2.23352	0.216264	0	1.86784	1.8016	0.108132	0.976904	2.52822	0.3864
XLOC_022941	Defb37	8:18986232-18991055	2.00262	0	2.60852	2.11321	0	0.660778	1.00131	2.36086	0.330389	1.67933	2.52623	0.664759
XLOC_020772	Gm20367	7:126623245-126635195	36.8326	26.2308	53.8414	49.4165	37.2817	2.39994	31.5317	51.629	19.8408	1.61777	2.52528	0.640631
XLOC_020783	Sez6l2	7:126950534-126970606	4.51448	9.04547	7.11308	7.97192	2.84616	1.92386	6.77998	7.5425	2.38501	1.09801	2.52363	0.435093
XLOC_021849	Apbb1	7:105558464-105581653	1.47169	2.2681	3.46637	1.772	0.779498	0.0937346	1.8699	2.61918	0.436616	1.26109	2.51924	0.500581
XLOC_013078	Tcea2	2:181680309-181688051	0.122794	0.455187	1.66046	1.85958	0.0769896	0.120963	0.28899	1.76002	0.0989763	2.14123	2.51145	0.852587
XLOC_015075	Riiad1	3:94464984-94473591	1.86576	3.93198	4.42698	4.57707	1.33532	1.0512	2.89887	4.50202	1.19326	1.41118	2.50861	0.562537
XLOC_022953	Gm14851	8:21094970-21096050	2224.01	367.605	925.844	375.846	513.681	5.94465	1295.81	650.845	259.813	0.502654	2.49928	0.201119
XLOC_007680	Khdrbs3	15:68928419-69093519	2.82794	2.9538	3.83194	2.83766	1.19733	0.278487	2.89087	3.3348	0.737908	1.1141	2.49426	0.446663
XLOC_007875	Pfkm	15:98038743-98132447	5.49215	5.1399	8.89385	7.86478	2.82113	2.70085	5.31602	8.37932	2.76099	1.485	2.49384	0.595468
XLOC_013723	Plcb2	2:118707516-118728438	1.87351	3.3708	4.02866	3.94191	1.78262	0.216993	2.62216	3.98529	0.999807	1.37633	2.49288	0.552104
XLOC_003012	Slc25a35	11:68968130-68973820	7.42944	8.60439	9.08692	7.65925	4.2909	1.23148	8.01692	8.37308	2.76119	1.0395	2.49205	0.417126
XLOC_012236	D730039F16Rik	2:34874435-34892133	4.0396	4.43948	3.90227	5.0649	1.57045	0.840366	4.23954	4.48358	1.20541	1.04658	2.48643	0.420916
XLOC_000937	Cryba2	1:74889943-74893135	2.29395	6.35346	5.08755	2.2203	1.2933	0.452251	4.32371	3.65393	0.872775	0.874189	2.48504	0.35178
XLOC_001316	Pea15a	1:172196728-172206781	1.55833	3.28813	4.33994	4.35939	1.8558	0.46813	2.42323	4.34966	1.16196	1.56275	2.47445	0.631557
XLOC_010110	Pdia2	17:26195998-26199087	1.10025	0.0729457	2.81799	1.44868	0.54221	0	0.586598	2.13333	0.271105	1.97488	2.46505	0.801151
XLOC_020535	Mtap6	7:99267446-99337137	0.541835	1.60262	1.55355	2.19075	0.333604	0	1.07223	1.87215	0.166802	1.38602	2.46156	0.563067
XLOC_020976	Syt5	7:4539764-4546567	7.71458	15.7541	18.1967	24.3445	7.06453	9.11687	11.7343	21.2706	8.0907	1.74886	2.44982	0.713873
XLOC_003357	Gsdma	11:98664350-98677708	6.81778	17.8094	14.0736	10.4606	6.07192	2.91052	12.3136	12.2671	4.49122	0.996508	2.41606	0.412452
XLOC_021750	Folr1	7:101858330-101870788	1.60839	1.69018	3.24307	3.2504	1.41196	0.105542	1.64928	3.24674	0.758751	1.60297	2.41463	0.663859
XLOC_020311	Aspdh	7:44465434-44467751	1.76205	3.12049	5.84302	6.78407	1.3446	2.71738	2.44127	6.31354	2.03099	2.12525	2.41292	0.880777
XLOC_021932	1700012D14Rik	7:111117672-111122675	0	0.735651	1.68282	1.1418	0	0	0.367826	1.41231	0	1.76361	2.41231	0.731087
XLOC_002542	Lyz1	10:117287794-117292868	3261.71	482.597	1225.89	589.096	735.535	15.6839	1872.15	907.493	375.609	0.485007	2.41229	0.201056
XLOC_025833	LOC100861843	X:73483600-73499308	0	0	1.27311	2.15522	0.25308	0	0	1.71416	0.12654	2.71416	2.40929	1.12654
XLOC_005070	Ptprn2	12:116485719-117337012	12.5401	17.0779	16.6451	15.2491	10.39	1.72575	14.809	15.9471	6.05788	1.07199	2.40116	0.446447
XLOC_011043	Slc6a7	18:60995379-61014199	7.6038	15.7065	9.86915	11.3097	6.26463	1.39899	11.6551	10.5894	3.83181	0.915787	2.39857	0.381806
XLOC_015791	Hyi	4:118359998-118409263	41.691	51.7989	68.4723	92.6436	26.354	39.6554	46.745	80.558	33.0047	1.7082	2.39843	0.712216
XLOC_007883	Cacnb3	15:98632219-98644530	10.3279	18.5664	21.0467	27.9063	9.89465	9.35803	14.4472	24.4765	9.62634	1.64927	2.39749	0.687916
XLOC_022218	Lass4	8:4493404-4526079	5.3296	3.72406	9.14786	8.3297	4.41494	1.71479	4.52683	8.73878	3.06486	1.76209	2.39584	0.735479
XLOC_016388	Whrn	4:63414909-63495951	5.05419	4.57695	6.86336	6.47623	3.28849	1.1159	4.81557	6.6698	2.20219	1.31884	2.39517	0.550624
XLOC_014754	Wls	3:159839694-159935175	10.2668	4.0502	10.9343	7.81798	5.8999	0.810097	7.1585	9.37614	3.355	1.27182	2.38258	0.533799
XLOC_016773	Pla2g2f	4:138750532-138757598	8.09047	9.58871	11.8771	8.3469	6.81224	0.529329	8.83959	10.112	3.67078	1.12932	2.37904	0.474693
XLOC_012194	Prrx2	2:30845366-30881247	1.08079	4.00578	2.93256	2.61266	0.79719	0.375779	2.54329	2.77261	0.586484	1.06472	2.37797	0.447744
XLOC_011024	Ppic	18:53406340-53418007	7.86591	16.3081	12.1725	9.69753	6.2339	1.82938	12.087	10.935	4.03164	0.911975	2.37199	0.384476
XLOC_003414	Rnu2-10	11:101658237-101658424	62.7825	137.766	240.535	138.459	72.5699	86.1633	100.274	189.497	79.3666	1.881	2.37035	0.793554
XLOC_005403	Serpina1b	12:103728155-103738189	2.28277	3.24374	20.7288	9.68059	10.3559	1.33946	2.76326	15.2047	5.84768	4.30603	2.36645	1.81962
XLOC_018756	Ccdc129	6:55837017-55978598	0.528267	1.3094	1.78008	2.16865	0.515576	0	0.918833	1.97437	0.257788	1.55009	2.36476	0.655496
XLOC_013080	Myt1	2:181763331-181827775	1.51189	3.7734	3.63189	2.57195	1.12076	0.350372	2.64264	3.10192	0.735566	1.12608	2.36345	0.476458
XLOC_019968	Bbc3	7:16309582-16318334	4.31915	6.89319	7.53185	11.6423	2.58226	4.3862	5.60617	9.58708	3.48423	1.6026	2.36096	0.678794
XLOC_016464	Cyp2j5	4:96627431-96664119	0.595071	1.00878	1.89997	2.16867	0.571034	0	0.801926	2.03432	0.285517	1.68393	2.36039	0.713413
XLOC_003500	Gprc5c	11:114851531-114872617	2.08374	3.47235	2.9846	3.96649	1.54633	0.252088	2.77805	3.47554	0.899209	1.18462	2.35653	0.502696
XLOC_021513	Tph1	7:46647130-46672537	74.1336	213.098	116.653	104.758	62.6982	30.2022	143.616	110.706	46.4502	0.772429	2.35416	0.328112
XLOC_012615	Disp2	2:118779718-118795175	5.16837	10.229	8.72324	7.40789	4.34406	1.37413	7.69868	8.06556	2.85909	1.04218	2.34914	0.443641
XLOC_018869	Add2	6:86078083-86119555	0.247926	0.844906	1.48385	3.05301	0.0518498	0.732316	0.546416	2.26843	0.392083	2.11355	2.34787	0.900199
XLOC_002333	Trpm2	10:77907721-77969872	3.97725	12.8577	7.58368	5.26712	3.16676	1.16198	8.41747	6.4254	2.16437	0.78847	2.34657	0.33601
XLOC_004360	Hdac5	11:102195746-102230172	22.5349	47.4236	71.3988	92.2547	21.5088	47.2711	34.9793	81.8268	34.3899	2.30207	2.3404	0.983621
XLOC_012555	Pax6	2:105536079-105697364	1.82749	3.42457	3.96039	2.51867	1.47807	0.150402	2.62603	3.23953	0.814236	1.16919	2.33681	0.500337
XLOC_006896	Dok2	14:70774380-70778494	0.827321	2.55969	3.64144	4.10092	0.938967	1.24154	1.69351	3.87118	1.09025	1.80849	2.33043	0.776035
XLOC_017522	Gm6444	5:123066214-123066804	0.290707	0.267805	1.83765	1.2464	0.182016	0	0.279256	1.54202	0.091008	1.98711	2.32998	0.852846
XLOC_007072	Kcnk16	14:20262755-20269162	2.32266	4.77488	6.69268	4.64015	3.5583	0.169536	3.54877	5.66642	1.86392	1.46554	2.32773	0.629603
XLOC_024152	Dclk3	9:111439080-111489611	2.23345	1.80389	2.30867	2.30799	0.735122	0.108146	2.01867	2.30833	0.421634	1.09596	2.32713	0.470947
XLOC_018305	Rimbp2	5:128760400-128953362	3.25891	6.77982	5.37	4.2389	2.20357	0.791125	5.01937	4.80445	1.49735	0.964296	2.32425	0.414886
XLOC_020005	Dmwd	7:19076199-19082775	1.40016	2.60171	3.01969	3.54774	1.33385	0.357434	2.00094	3.28371	0.845642	1.42746	2.32099	0.615022
XLOC_021270	Mia1	7:27179740-27181149	0.922762	1.41594	2.42885	0.65879	0.192559	0	1.16935	1.54382	0.0962795	1.17262	2.32041	0.505349
XLOC_014560	Ppm1j	3:104781055-104786018	63.893	106.792	144.657	215.427	41.553	112.534	85.3425	180.042	77.0435	2.09679	2.31976	0.903883
XLOC_000949	Ptprn	1:75247040-75264208	6.57233	16.9992	11.0409	10.272	6.02079	2.03216	11.7858	10.6564	4.02647	0.911674	2.31901	0.393131
XLOC_004541	Fam195b	11:120542887-120549727	5.94923	9.28149	9.6537	9.81495	4.94899	2.32093	7.61536	9.73433	3.63496	1.24595	2.31595	0.537988
XLOC_021510	Abcc8	7:46104522-46180033	2.25489	3.57783	3.8656	3.79602	1.90253	0.275922	2.91636	3.83081	1.08923	1.23349	2.31225	0.533461
XLOC_023103	Slc18a1	8:69037707-69124432	13.2272	31.5411	20.4511	18.0548	10.1919	5.33144	22.3841	19.2529	7.76167	0.866097	2.31154	0.374684
XLOC_025898	Maged1	X:94535473-94542074	11.3272	16.2707	13.4426	13.4826	9.03098	1.48707	13.799	13.4626	5.25902	0.977272	2.31068	0.422937
XLOC_002675	Selm	11:3514701-3517351	60.0364	92.1053	73.108	80.2251	58.1539	7.19168	76.0709	76.6666	32.6728	1.00773	2.30651	0.436907
XLOC_007217	3632451O06Rik	14:49682018-49783367	1.77262	1.01026	2.67761	1.7457	0.41518	0.372344	1.39144	2.21165	0.393762	1.34298	2.30431	0.582813
XLOC_008138	Arc	15:74669082-74672570	6.54235	9.21873	12.1928	10.2267	6.27615	2.32727	7.88054	11.2097	4.30171	1.37489	2.30298	0.597003
XLOC_014272	Tm4sf4	3:57425409-57441677	121.515	200.408	243.289	328.606	124.684	122.517	160.962	285.947	123.6	1.7717	2.30294	0.769322
XLOC_008274	Pmm1	15:81951105-81960867	10.2651	14.4853	28.2248	50.855	11.228	22.0205	12.3752	39.5399	16.6242	3.03098	2.30023	1.31768
XLOC_007932	Krt18	15:102028215-102032026	363.654	459.008	524.142	563.816	317.925	155.221	411.331	543.979	236.573	1.3217	2.29394	0.576171
XLOC_019161	LOC100862384	6:142490248-142507943	0	0	1.93365	0.653006	0	0	0	1.29333	0	2.29333	2.29333	1
XLOC_007983	LOC100862295	15:10486033-10493909	3.12731	2.11996	4.67509	5.98615	2.8847	0.649415	2.62364	5.33062	1.76706	1.74704	2.28785	0.763614
XLOC_010946	Gfra3	18:34689902-34720387	1.87303	4.53447	5.27943	3.04841	2.05606	0.461114	3.20375	4.16392	1.25859	1.22841	2.28635	0.537279
XLOC_022541	Klf2	8:72319061-72321654	10.5152	14.2301	17.8229	17.589	12.0298	2.33358	12.3727	17.706	7.18169	1.39882	2.28632	0.611823
XLOC_007825	Atxn10	15:85336257-85463836	7.37693	9.74008	9.00901	5.39854	4.17012	1.01108	8.55851	7.20378	2.5906	0.85827	2.28479	0.375645
XLOC_003643	Myl7	11:5896636-5898782	55.8158	98.0166	95.5579	74.784	63.7056	9.74695	76.9162	85.171	36.7263	1.10594	2.28411	0.48419
XLOC_025841	Renbp	X:73922120-73930850	0.800463	0.362433	1.71113	3.18097	0.918885	0.0995364	0.581448	2.44605	0.509211	2.17905	2.28335	0.954322
XLOC_021604	Gm7710	7:73617857-73618383	1.02927	3.47037	2.97605	3.30053	1.28837	0.338449	2.24982	3.13829	0.81341	1.27339	2.28205	0.558003
XLOC_010549	Bambi	18:3507956-3516404	1.93893	1.74498	2.01777	2.31269	0.706444	0.0738911	1.84196	2.16523	0.390168	1.11375	2.27687	0.489159
XLOC_007895	Kcnh3	15:99224975-99262041	1.67798	1.55988	2.42222	1.66856	0.604812	0.0703007	1.61893	2.04539	0.337556	1.16284	2.27683	0.510726
XLOC_006431	Cartpt	13:99898483-99900683	8.3607	28.3501	15.7118	9.70894	5.90746	4.158	18.3554	12.7104	5.03273	0.708349	2.27266	0.311682
XLOC_000597	Slamf9	1:172472702-172507378	0.500254	1.39068	1.9894	3.51689	0.94093	0.369602	0.945467	2.75314	0.655266	1.92917	2.2674	0.850832
XLOC_005406	Serpina1c	12:103894925-103904950	0	0.360703	16.0234	5.16006	5.5479	2.68106	0.180351	10.5917	4.11448	9.82057	2.26645	4.33301
XLOC_014516	Ankrd35	3:96670130-96691034	1.22348	3.29594	3.55632	4.26312	1.86998	0.463288	2.25971	3.90972	1.16663	1.50618	2.26606	0.664671
XLOC_006082	Slc17a4	13:23897888-23915007	61.0914	100.151	152.513	192.575	49.8113	101.528	80.6212	172.544	75.6697	2.12621	2.26353	0.939335
XLOC_025998	Tspan6	X:133891069-133898429	2.67806	3.26722	3.84142	3.65102	1.96768	0.22606	2.97264	3.74622	1.09687	1.19473	2.26348	0.527828
XLOC_022306	Defa24	8:21734493-21735471	14977.7	2710.04	5961.64	2747.91	3773.53	86.704	8843.87	4354.77	1930.12	0.492463	2.25557	0.218332
XLOC_002277	Arid5b	10:68095592-68278726	2.21199	0.786058	2.81229	3.03328	1.20231	0.277417	1.49902	2.92279	0.739864	1.56973	2.25465	0.696217
XLOC_013054	Slco4a1	2:180460977-180474852	4.28188	3.57196	6.30047	7.44376	3.59067	1.39845	3.92692	6.87211	2.49456	1.59778	2.25268	0.709279
XLOC_000560	Lmx1a	1:167689557-167848733	4.01945	10.2968	6.41585	4.38891	2.58221	1.13611	7.15813	5.40238	1.85916	0.784786	2.23925	0.350468
XLOC_002715	Gm11992	11:9016053-9069354	2.13133	3.40149	3.96648	3.32281	1.98844	0.161436	2.76641	3.64464	1.07494	1.23318	2.23845	0.550906
XLOC_019265	Impdh1	6:29200439-29212271	3.48507	4.8058	6.25424	5.38031	3.45026	0.643432	4.14543	5.81728	2.04685	1.32492	2.23749	0.592145
XLOC_020366	Kcnc1	7:46396467-46438704	1.38488	4.55859	3.73424	2.65749	1.38999	0.362102	2.97173	3.19586	0.876046	1.05643	2.23655	0.472349
XLOC_002157	Tpd52l1	10:31332379-31445921	2.11171	1.95779	2.12272	1.6842	0.487836	0.109478	2.03475	1.90346	0.298657	0.956738	2.23574	0.427929
XLOC_001325	Dusp23	1:172630768-172632974	6.55012	5.62219	11.2091	10.4837	3.49456	5.10339	6.08615	10.8464	4.29898	1.67177	2.2356	0.747793
XLOC_004650	Adi1	12:28675206-28682175	12.0599	8.56373	12.7687	10.4426	7.767	1.51452	10.3118	11.6057	4.64076	1.11438	2.23474	0.498661
XLOC_016738	Man1c1	4:134561689-134704290	1.44762	3.31553	3.08236	2.507	0.975636	0.422277	2.38157	2.79468	0.698956	1.12216	2.23354	0.502416
XLOC_007786	Tef	15:81802672-81826863	7.47728	7.49448	4.65621	7.72163	2.02675	2.41592	7.48588	6.18892	2.22133	0.847163	2.23166	0.379611
XLOC_006331	Adcy2	13:68620042-68999541	2.29156	3.89692	4.02009	2.68811	1.40003	0.504652	3.09424	3.3541	0.952341	1.06347	2.23019	0.476851
XLOC_008000	Basp1	15:25362452-25413764	0.795693	1.67891	1.84491	2.66773	0.862068	0.0712348	1.2373	2.25632	0.466651	1.45547	2.22024	0.655545
XLOC_018295	Ccdc92	5:124834431-124862221	2.77513	4.72127	5.49775	7.0397	3.22521	1.32318	3.7482	6.26872	2.2742	1.53084	2.22	0.689566
XLOC_008311	Phf21b	15:84785375-84856129	1.9653	3.41522	4.21318	2.99818	1.74597	0.40472	2.69026	3.60568	1.07534	1.24806	2.21924	0.562384
XLOC_013623	Accs	2:93835452-93849776	1.73353	1.79546	2.60449	3.90656	0.9201	0.919198	1.7645	3.25553	0.919649	1.53935	2.21682	0.694394
XLOC_011871	Avpi1	19:42123274-42128993	4.9935	1.82115	6.61246	6.21022	3.79404	0.894532	3.40733	6.41134	2.34429	1.6816	2.21612	0.758802
XLOC_026078	Mageh1	X:153036165-153037563	1.83662	1.93367	3.24069	0.645159	0.56031	0.0977822	1.88515	1.94292	0.329046	1.02003	2.21431	0.460651
XLOC_015653	Gm12603	4:89050306-89084610	0.334028	0.61691	1.05858	3.11443	0.139504	0.658507	0.475469	2.0865	0.399005	2.09188	2.20621	0.948177
XLOC_025739	Gm14586	X:52772286-52772749	12.508	6.88453	18.0352	11.9884	9.65102	2.88076	9.69627	15.0118	6.26589	1.49695	2.20369	0.679292
XLOC_017170	LOC100861912	5:45434031-45450229	58.854	34.9469	59.0077	50.0322	30.6698	17.8338	46.9004	54.52	24.2518	1.15907	2.19865	0.527173
XLOC_007113	Il17rb	14:29996167-30008896	3.996	4.96785	8.17032	6.85421	4.28552	1.45975	4.48193	7.51227	2.87263	1.55279	2.19806	0.706437
XLOC_017579	Tpst1	5:130073325-130135732	2.34586	6.53267	4.35259	3.59199	2.12007	0.407555	4.43927	3.97229	1.26381	0.914147	2.19642	0.416198
XLOC_022645	Gnao1	8:93810837-93969388	3.19131	6.97451	5.38964	4.45417	2.59345	0.800262	5.08291	4.92191	1.69686	0.973532	2.19586	0.44335
XLOC_011272	Syt7	19:10389089-10453181	6.57661	15.4144	10.3979	8.9276	5.90782	1.80983	10.9955	9.66275	3.85882	0.888895	2.19451	0.405054
XLOC_009891	Pkdcc	17:83215282-83225069	15.7937	21.8108	21.8753	17.4389	11.6821	5.14879	18.8023	19.6571	8.41545	1.04317	2.19396	0.475473
XLOC_005407	Serpina1e	12:103946930-103956897	0.151886	1.31474	22.007	10.5273	9.58814	4.18884	0.733313	16.2672	6.88849	9.96193	2.1889	4.55111
XLOC_009309	1700122H20Rik	17:6895084-6948356	0.252235	0	2.37418	0	0	0	0.126117	1.18709	0	1.94215	2.18709	0.888007
XLOC_000724	Snhg6	1:9942024-9944118	19.5711	8.95227	19.7893	19.662	12.8866	4.07092	14.2617	19.7257	8.47876	1.35802	2.18654	0.621082
XLOC_005925	Plk2	13:110395043-110400844	6.85234	7.95951	9.49362	11.4668	4.90899	3.60141	7.40592	10.4802	4.2552	1.36573	2.18454	0.625178
XLOC_008229	Card10	15:78775135-78803042	8.24662	8.92394	9.81836	12.1796	6.27323	2.73697	8.58528	10.999	4.5051	1.25181	2.17961	0.574329
XLOC_022595	Cacna1a	8:84415363-84640249	3.88709	6.34828	4.89928	4.52856	2.83383	0.409858	5.11768	4.71392	1.62184	0.934	2.17935	0.428568
XLOC_026023	Tceal8	X:136168983-136172251	2.24932	1.62803	2.18978	1.8392	0.769652	0	1.93867	2.01449	0.384826	1.0258	2.1768	0.471242
XLOC_022955	Gm7849	8:21455426-21456517	590.587	80.702	263.314	126.989	178.674	0	335.644	195.151	89.337	0.582667	2.17133	0.268345
XLOC_012497	C1qtnf4	2:90885785-90890526	0.816164	2.27077	2.84259	1.76771	0.447831	0.602918	1.54347	2.30515	0.525374	1.29947	2.16678	0.599723
XLOC_019291	Wdr91	6:34880425-34910831	1.06204	1.23925	1.73391	2.46785	0.52683	0.34047	1.15064	2.10088	0.43365	1.44184	2.16293	0.666614
XLOC_009452	Snora64	17:24720062-24721927	39.8549	97.8405	54.9407	0	24.3498	0	68.8477	27.4703	12.1749	0.407606	2.16095	0.188623
XLOC_023015	Rbpms	8:33782643-33929841	0.384545	0.886517	2.26737	1.85587	0.700034	0.134384	0.635531	2.06162	0.417209	1.87194	2.16032	0.866513
XLOC_009087	Stxbp5l	16:37107306-37384958	1.24692	4.02711	3.1072	2.27684	0.932575	0.486924	2.63702	2.69202	0.70975	1.01512	2.15939	0.470097
XLOC_002005	Tac2	10:127724477-127731768	0.597097	1.32256	0.773	1.54035	0	0	0.959828	1.15668	0	1.10044	2.15667	0.510249
XLOC_011528	Pdcd4	19:53892230-54033278	38.1946	21.171	50.0817	27.0691	28.0281	6.68126	29.6828	38.5754	17.3547	1.28982	2.15615	0.598207
XLOC_017627	Ufsp1	5:137294668-137295664	5.6107	8.33931	9.50366	8.13435	4.35006	2.76395	6.975	8.81901	3.55701	1.23122	2.15471	0.571411
XLOC_010378	Mdfi	17:47815331-47834691	0.417522	0.482181	1.24484	3.04797	0	0.925311	0.449852	2.1464	0.462655	2.17016	2.15116	1.00883
XLOC_015327	Lmo4	3:144188529-144205255	8.94179	4.84349	8.88935	5.35981	4.60168	0.954776	6.89264	7.12458	2.77823	1.02939	2.15037	0.478703
XLOC_005102	Kcns3	12:11090201-11150842	1.58773	1.00659	4.78618	2.20404	0.885447	1.30275	1.29716	3.49511	1.0941	1.95681	2.14656	0.911603
XLOC_021861	Gm8979	7:106075730-106079148	10.1668	3.6268	11.1387	5.4226	6.09644	0.554054	6.8968	8.28065	3.32525	1.17524	2.14569	0.547721
XLOC_006848	Fam167a	14:63436393-63465502	0.8093	1.56072	2.36911	1.56425	0.677073	0.0885302	1.18501	1.96668	0.382802	1.35774	2.14541	0.632858
XLOC_023709	Snord14d	9:40789691-40805199	325.663	1011.91	833.729	0	387.711	0	668.786	416.865	193.856	0.623877	2.14448	0.290922
XLOC_015113	Hist2h2ac	3:96220454-96220844	0.831592	2.02684	2.17149	2.34822	1.04046	0	1.42922	2.25985	0.52023	1.34194	2.14432	0.625811
XLOC_009684	Gabbr1	17:37045965-37074305	2.14552	3.64882	3.31338	3.37654	1.80681	0.250139	2.89717	3.34496	1.02847	1.1149	2.14198	0.520499
XLOC_001626	Spock2	10:60106256-60133914	1.64263	4.20353	3.16787	2.86412	1.30619	0.448339	2.92308	3.016	0.877265	1.02368	2.13928	0.478518
XLOC_001308	Itln1	1:171518122-171535294	1349.61	250.211	590.786	285.105	376.893	31.9499	799.91	437.945	204.421	0.548058	2.1368	0.256485
XLOC_023227	Zfp791	8:85109166-85123095	1.66289	0.680717	1.39364	1.22394	0.106085	0.0555057	1.1718	1.30879	0.0807954	1.06307	2.1362	0.497649
XLOC_008702	Ildr1	16:36694037-36726741	2.36248	2.59274	2.83649	2.49311	1.29868	0.132922	2.47761	2.6648	0.715801	1.05383	2.13591	0.493385
XLOC_018531	Tac1	6:7555070-7562973	6.77514	8.10469	8.63878	5.64355	5.48601	0.13906	7.43992	7.14117	2.81254	0.964603	2.13537	0.451727
XLOC_005520	Amph	13:18948370-19150915	2.45723	0.748821	1.35018	0.919198	0	0	1.60303	1.13469	0	0.82008	2.13469	0.384168
XLOC_019536	H1fx	6:87980420-87981482	1.77727	4.05226	3.04319	2.06879	1.19989	0.134687	2.91477	2.55599	0.667288	0.908353	2.1328	0.425897
XLOC_001662	Egr2	10:67537868-67542188	5.21002	2.14747	7.96665	4.35766	3.6927	1.03025	3.67875	6.16216	2.36147	1.53079	2.13066	0.718457
XLOC_018948	Lrrn1	6:107529725-107570228	1.12131	2.74826	2.49536	1.73593	0.660913	0.26763	1.93479	2.11564	0.464271	1.06163	2.12778	0.498937
XLOC_025418	Ngfrap1	X:136270252-136271978	18.1408	21.7911	22.7246	16.4169	14.6665	2.6986	19.9659	19.5707	8.68255	0.98115	2.12452	0.461823
XLOC_021646	Ap3b2	7:81460398-81493925	1.49126	4.23711	2.91584	2.40422	1.05133	0.395922	2.86418	2.66003	0.723626	0.947167	2.12345	0.446052
XLOC_009629	Ddah2	17:35059034-35062099	0.475394	4.40747	6.66193	10.6285	2.3972	4.69448	2.44143	8.64522	3.54584	2.80267	2.12177	1.32092
XLOC_023229	Mylk3	8:85324928-85365324	0.399184	0	1.10652	1.27832	0.0263629	0.041372	0.199592	1.19242	0.0338675	1.82764	2.1206	0.861849
XLOC_025217	Snora70	X:74270815-74273135	9.90322	0	27.9987	0	12.1493	0	4.95161	13.9993	6.07465	2.52022	2.12015	1.1887
XLOC_011783	Fam189a2	19:23972749-24031019	3.33105	2.57112	6.13191	5.23128	1.83254	2.47256	2.95108	5.68159	2.15255	1.69108	2.11943	0.797895
XLOC_007215	1700011H14Rik	14:49226358-49245428	15.1042	8.50063	10.3121	7.40866	6.59454	0.722864	11.8024	8.86038	3.6587	0.770197	2.11655	0.363892
XLOC_012931	Gdap1l1	2:163438466-163455324	0.960758	2.72496	1.69417	2.03184	0.507567	0.199159	1.84286	1.863	0.353363	1.00709	2.11547	0.476057
XLOC_006875	Gnrh1	14:67745228-67749436	6.41941	7.97593	11.7644	10.3831	3.2575	6.16162	7.19767	11.0738	4.70956	1.47283	2.11466	0.696486
XLOC_024450	Phldb1	9:44686307-44767808	8.50862	14.97	14.2151	16.0291	6.67573	6.57427	11.7393	15.1221	6.625	1.26554	2.11437	0.598541
XLOC_025151	Gpr112	X:56894233-56980352	5.56632	13.1026	8.44378	7.64832	5.11764	1.43921	9.33446	8.04605	3.27842	0.875329	2.11434	0.413996
XLOC_020015	Rtn2	7:19282666-19296160	1.93277	4.14859	2.46044	3.93032	1.39116	0.587106	3.04068	3.19538	0.989133	1.03829	2.10915	0.492277
XLOC_007851	Mapk8ip2	15:89453910-89462447	1.15738	1.61385	1.78985	1.45445	0.45386	0.0356097	1.38562	1.62215	0.244735	1.09915	2.10659	0.521767
XLOC_020991	Zfp579	7:4992851-4996101	9.375	20.772	19.5924	23.6757	7.57218	11.9469	15.0735	21.6341	9.75954	1.40816	2.10363	0.669396
XLOC_023225	Gm5741	8:85067567-85067982	0	1.3927	0.596774	1.6103	0	0	0.69635	1.10354	0	1.24004	2.10354	0.589501
XLOC_009483	Fbxl16	17:25809084-25821265	1.2445	2.41581	2.65856	1.90949	0.803798	0.32434	1.83015	2.28402	0.564069	1.16037	2.09967	0.552644
XLOC_001125	Gm19497	1:134060037-134060908	6.91653	7.1371	6.12064	9.01857	3.16756	2.99534	7.02682	7.56961	3.08145	1.06762	2.09965	0.508477
XLOC_001927	Csrp2	10:110920175-110939514	56.0702	21.8174	55.6294	33.1312	39.2349	2.00607	38.9438	44.3803	20.6205	1.1361	2.09895	0.541273
XLOC_007397	Dpysl2	14:66802863-66868600	2.87312	3.77476	3.65205	4.69372	2.56517	0.365891	3.32394	4.17288	1.46553	1.19634	2.09808	0.570205
XLOC_018690	Cntnap2	6:45060060-47301388	0.408773	1.48538	1.92789	1.41353	0.256474	0.2927	0.947076	1.67071	0.274587	1.37165	2.09535	0.654616
XLOC_014268	Dclk1	3:55242525-55539068	1.32435	1.52935	1.92092	2.05145	0.631016	0.219951	1.42685	1.98618	0.425484	1.23048	2.09486	0.58738
XLOC_008954	Ccdc116	16:17139063-17144423	7.85265	9.47848	10.4675	14.1288	5.47391	5.22843	8.66556	12.2981	5.35117	1.37583	2.09381	0.657092
XLOC_008599	Vwa5b2	16:20589581-20605377	3.99897	10.2394	5.67133	5.53415	3.70245	0.605694	7.11918	5.60274	2.15407	0.813227	2.0934	0.388472
XLOC_018188	Crybb3	5:113075838-113081584	9.33188	34.0143	22.0257	45.7135	11.9496	19.3784	21.6731	33.8696	15.664	1.53793	2.09251	0.734968
XLOC_001812	Tle2	10:81575286-81590845	2.35388	4.56112	3.41274	2.42353	1.518	0.235173	3.4575	2.91813	0.876587	0.878998	2.08791	0.420995
XLOC_025402	Armcx1	X:134717937-134721917	1.1611	2.23841	2.2092	1.32406	0.542493	0.120059	1.69976	1.76663	0.331276	1.02477	2.07818	0.49311
XLOC_018320	Auts2	5:131437681-132542343	3.12399	3.4637	5.15528	4.56846	3.11576	0.529548	3.29385	4.86187	1.82265	1.36518	2.07672	0.657372
XLOC_005404	Serpina1d	12:103763586-103773633	0.2396	0	2.67104	1.86883	0.961651	0.18879	0.1198	2.26994	0.575221	2.92011	2.07586	1.4067
XLOC_022018	Asphd1	7:126946007-126949581	0.35099	0.968002	1.1068	1.50007	0.219661	0	0.659496	1.30343	0.10983	1.38803	2.07548	0.668776
XLOC_017626	Ache	5:137288276-137294463	1.45305	1.96813	3.6208	3.2857	1.51917	0.775031	1.71059	3.45325	1.1471	1.64291	2.07408	0.792116
XLOC_025417	Wbp5	X:136245079-136247139	27.2529	21.7079	29.1463	16.1602	18.3012	2.55041	24.4804	22.6532	10.4258	0.928292	2.07016	0.448415
XLOC_019034	Gm8430	6:122453608-122486305	6.42756	6.80209	10.3992	5.50258	6.03514	0.633969	6.61482	7.95089	3.33455	1.17546	2.06501	0.569226
XLOC_008562	Tmem191c	16:17276299-17278661	2.41262	3.47084	2.58736	5.43976	1.11157	1.74584	2.94173	4.01356	1.4287	1.27192	2.06429	0.616152
XLOC_025519	Sh3kbp1	X:159627407-159975917	1.66929	4.14213	3.14374	2.81839	0.915557	0.946995	2.90571	2.98107	0.931276	1.01929	2.06137	0.494475
XLOC_009546	Glp1r	17:30901866-31010710	2.60562	8.46042	5.78045	3.22641	2.33439	1.00819	5.53302	4.50343	1.67129	0.842402	2.06021	0.408891
XLOC_008992	Abcc5	16:20331302-20426394	4.70501	7.51361	10.1137	18.5094	4.48636	8.37932	6.10931	14.3116	6.43284	2.15373	2.05999	1.04551
XLOC_003882	Flcn	11:59791749-59809773	14.5396	19.1272	30.8871	34.0072	11.2028	19.2817	16.8334	32.4472	15.2423	1.87553	2.05927	0.910777
XLOC_002368	Gamt	10:80258150-80260968	4.80625	3.35466	5.25723	2.72214	2.07422	0.776332	4.08046	3.98968	1.42528	0.982133	2.05737	0.477374
XLOC_014780	Car1	3:14766213-14808365	0	0.111341	2.00883	0.260056	0.0753274	0	0.0556705	1.13444	0.0376637	2.02188	2.05697	0.982943
XLOC_012676	Eid1	2:125627446-125724148	3.28533	6.82017	4.38145	3.79069	2.09326	0.859272	5.05275	4.08607	1.47627	0.840291	2.05393	0.409114
XLOC_019099	Clec2d	6:129180614-129186535	120.469	237.297	293.163	290.913	112.919	170.726	178.883	292.038	141.822	1.62905	2.05176	0.793974
XLOC_008264	Slc25a17	15:81318920-81360765	12.621	7.17925	16.3485	13.2418	7.71155	5.69357	9.90012	14.7951	6.70256	1.44908	2.05064	0.706649
XLOC_003159	Tlcd1	11:78178765-78180772	3.83402	4.67198	7.58464	5.57325	3.02232	2.37383	4.253	6.57895	2.69808	1.44278	2.04943	0.703993
XLOC_013890	Cst3	2:148871728-148875468	99.5166	87.1002	127.485	124.224	81.5273	40.5811	93.3084	125.855	61.0542	1.3451	2.04425	0.657992
XLOC_021228	Zfp61	7:24291045-24299549	1.31555	1.09206	2.32164	1.70175	0.842836	0.110246	1.20381	2.0117	0.476541	1.36659	2.0397	0.669996
XLOC_022957	AY761184	8:21702523-21703647	2086.99	304.03	916.526	404.994	644.868	2.1914	1195.51	660.76	323.53	0.553075	2.03914	0.27123
XLOC_016561	Ccdc24	4:117835257-117872470	0.438963	1.9332	0.698689	2.01947	0.206438	0.108096	1.18608	1.35908	0.157267	1.07914	2.03849	0.52938
XLOC_005997	Gpr137b	13:13357619-13393624	1.12711	0.966911	1.24528	0.941937	0.0543952	0	1.04701	1.09361	0.0271976	1.02276	2.03818	0.501804
XLOC_007053	Cadps	14:12372562-12823079	1.62971	3.54372	2.84124	2.32281	1.10906	0.406751	2.58671	2.58202	0.757905	0.998692	2.03767	0.490116
XLOC_008996	Camk2n2	16:20611600-20645915	2.19284	2.74471	2.26871	3.08583	0.962512	0.647991	2.46877	2.67727	0.805252	1.06011	2.03698	0.520429
XLOC_019261	Pax4	6:28442333-28449340	1.73707	6.66758	4.54515	2.59752	1.17591	1.31514	4.20233	3.57133	1.24552	0.87871	2.03575	0.431639
XLOC_002190	Gpr6	10:41070492-41071584	1.58712	3.30825	2.6291	2.57387	0.497508	1.04237	2.44768	2.60149	0.769939	1.04461	2.03481	0.51337
XLOC_009587	Rgl2	17:33929893-33937687	29.1008	52.0039	59.0773	70.494	25.9442	36.7743	40.5524	64.7857	31.3592	1.5832	2.03298	0.778759
XLOC_004237	Pcgf2	11:97688822-97700497	10.6768	14.0453	19.5053	17.8877	7.30993	10.0899	12.361	18.6965	8.69992	1.47417	2.03058	0.725984
XLOC_001169	Rgs2	1:143999337-144016831	14.8297	25.9292	17.0567	15.1558	12.4414	2.40891	20.3795	16.1062	7.42516	0.800126	2.03038	0.394077
XLOC_009000	2310042E22Rik	16:21152658-21153944	0	0.101293	0.521677	1.53741	0	0	0.0506465	1.02954	0	1.93171	2.02954	0.951795
XLOC_002238	Ddit4	10:59949674-59951770	29.005	23.2986	28.0785	19.4531	15.8454	6.57669	26.1518	23.7658	11.211	0.912124	2.02815	0.449732
XLOC_018712	Tmem176a	6:48841482-48845364	33.8972	30.4506	40.1241	39.2197	25.4834	12.7236	32.1739	39.6719	19.1035	1.22602	2.02313	0.606004
XLOC_024124	Plxnb1	9:109093702-109134494	1.40906	2.43353	1.85876	2.39033	0.979471	0.113814	1.9213	2.12454	0.546643	1.06958	2.02021	0.529437
XLOC_007867	Tmem117	15:94629184-95096097	19.5323	11.6665	12.0647	15.0569	7.73016	4.68734	15.5994	13.5608	6.20875	0.877188	2.01988	0.434278
XLOC_005696	Omd	13:49464058-49652731	2.77549	4.79482	5.40642	6.85563	2.5629	2.50555	3.78515	6.13102	2.53423	1.49024	2.01771	0.738581
XLOC_012347	Cybrd1	2:71118053-71142926	2.47886	13.6296	13.3834	17.254	4.03662	10.1425	8.05423	15.3187	7.08956	1.80233	2.01725	0.893456
XLOC_020769	Rabep2	7:126428766-126463073	17.876	36.0845	30.2424	48.042	14.4578	23.4013	26.9802	39.1422	18.9295	1.43466	2.01421	0.712272
XLOC_007927	Krt7	15:101412402-101427806	109.201	174.705	132.557	116.448	97.778	24.8417	141.953	124.502	61.3099	0.877928	2.01417	0.435876
XLOC_024752	Trf	9:103208875-103230286	3.24123	5.4981	5.12501	2.93747	2.33388	0.666069	4.36966	4.03124	1.49997	0.936975	2.01252	0.465574
XLOC_023974	Tpbg	9:85821525-85847055	3.32766	7.65477	4.07247	2.403	1.64081	0.574866	5.49122	3.23773	1.10784	0.652842	2.01047	0.324722
XLOC_012075	Msrb2	2:19371635-19394970	1.73334	1.66192	1.90197	1.81063	0.374758	0.471024	1.69763	1.8563	0.422891	1.05882	2.00739	0.52746
XLOC_024789	BY080835	9:107593535-107597069	1.42863	0.98481	1.68898	5.72229	0.223513	2.46655	1.20672	3.70564	1.34503	2.13241	2.00664	1.06268
XLOC_011538	Habp2	19:56287937-56390035	7.58523	3.99963	4.45879	4.32493	3.1855	0.1899	5.79243	4.39186	1.6877	0.793804	2.00612	0.39569
XLOC_007693	Hemt1	15:74819075-74824436	0.192737	0	3.36345	3.53074	0.724635	1.70952	0.0963685	3.4471	1.21708	4.0562	2.00584	2.0222
XLOC_009561	Cyp4f16	17:32536628-32551797	55.1091	105.825	174.312	258.995	61.5981	153.425	80.4671	216.654	107.512	2.67168	2.00581	1.33197
XLOC_010236	Apom	17:35128996-35131752	1.00761	1.86085	3.01571	1.68614	1.12218	0.220715	1.43423	2.35093	0.671447	1.37659	2.0048	0.686643
XLOC_000229	Tmem198	1:75479531-75485693	0.604835	1.51676	1.78449	1.37863	0.341473	0.238234	1.0608	1.58156	0.289853	1.2527	2.00144	0.6259
XLOC_009973	Gm11166	17:13096659-13098472	2.52398	4.60797	1.05487	2.69134	3.21792	6.27544	3.56597	1.8731	4.74668	0.629242	0.499959	1.25859
XLOC_001512	Vnn1	10:23894687-23905343	52.6323	87.0033	26.0965	51.3143	60.5219	96.4379	69.8178	38.7054	78.4799	0.56067	0.499565	1.12232
XLOC_013393	Gpr155	2:73341506-73386398	9.43	9.51413	8.74702	8.93437	11.4128	25.9949	9.47207	8.8407	18.7039	0.939709	0.49943	1.88156
XLOC_010606	Mocos	18:24653690-24701556	17.0172	29.25	16.3365	25.4126	29.4373	56.2783	23.1336	20.8745	42.8578	0.906394	0.498761	1.81729
XLOC_001416	Fam71a	1:191162583-191164817	1.15141	0.712985	0.894648	0.320474	0.96306	3.4886	0.932198	0.607561	2.22583	0.831986	0.49834	1.66951
XLOC_009600	Psmb8	17:34198194-34201454	109.654	217.243	111.292	132.943	208.37	283.78	163.448	122.118	246.075	0.748669	0.4983	1.50245
XLOC_025924	Il2rg	X:101264386-101268224	0.422668	4.39301	0.336714	0.274897	2.49183	0.749281	2.40784	0.305806	1.62056	0.383177	0.498293	0.768979
XLOC_022798	Osgin1	8:119437161-119446256	59.3416	102.682	70.3061	100.414	106.631	238.036	81.0118	85.3601	172.334	1.05302	0.498231	2.11352
XLOC_011687	5730408K05Rik,Mir5136	19:8888386-8888774	7.69124	13.534	7.58443	2.41186	15.3263	6.75914	10.6126	4.99815	11.0427	0.51652	0.498072	1.03704
XLOC_018122	Gbp8	5:105014152-105053561	0.851846	3.80857	0.467128	0.982775	2.20439	2.72604	2.33021	0.724951	2.46521	0.517971	0.497791	1.04054
XLOC_007392	Ephx2	14:66084376-66124500	232.616	352.164	236.589	331.66	319.049	824.557	292.39	284.125	571.803	0.971828	0.497771	1.95236
XLOC_019841	Gm766	6:142785780-142804466	29.5658	23.8317	54.5289	54.957	37.2005	184.838	26.6988	54.743	111.019	2.01247	0.497619	4.0442
XLOC_011804	Ermp1	19:29609882-29648420	9.71394	8.58954	5.56892	4.84498	11.8397	11.136	9.15174	5.20695	11.4878	0.611417	0.497039	1.23012
XLOC_020025	Ceacam20	7:19965411-19991113	44.1051	76.6596	49.4536	75.0013	85.7322	166.754	60.3824	62.2275	126.243	1.03006	0.496903	2.07296
XLOC_000675	Slc30a10	1:185447115-185468762	12.6761	24.4996	10.9222	25.7753	17.9461	57.9821	18.5878	18.3488	37.9641	0.987793	0.496579	1.9892
XLOC_000290	Ugt1a1,Ugt1a10,Ugt1a2,Ugt1a5,Ugt1a6a,Ugt1a6b,Ugt1a7c,Ugt1a9	1:88055410-88220002	217.571	164.417	127.128	125.638	181.477	329.701	190.994	126.383	255.589	0.663474	0.496448	1.33644
XLOC_014703	Gbp7	3:142530337-142550083	0.545135	2.1125	0.816271	0.765848	2.46577	2.75044	1.32882	0.79106	2.60811	0.769085	0.496399	1.54933
XLOC_023157	B3gnt3	8:71691718-71701800	66.1085	96.792	61.4317	70.7522	113.867	154.473	81.4503	66.0919	134.17	0.813726	0.496352	1.63941
XLOC_001203	Ier5	1:155096366-155099636	44.2014	60.577	44.8596	56.511	70.3857	136.113	52.3892	50.6853	103.249	0.968085	0.495785	1.95263
XLOC_018092	Prkg2	5:98929772-99037079	17.6059	16.5471	14.7456	13.9049	20.8784	38.9861	17.0765	14.3253	29.9322	0.8478	0.495446	1.71119
XLOC_017496	Gm19706	5:120680263-120711669	0.216742	1.80171	0	0	0.543151	1.49545	1.00923	0	1.0193	0.497704	0.495221	1.00501
XLOC_024009	Gk5	9:96119428-96182953	2.88569	2.68147	1.54742	1.9012	2.81948	6.19503	2.78358	1.72431	4.50725	0.720035	0.494677	1.45557
XLOC_014706	Gbp2	3:142620662-142638008	0.58667	3.072	0.553025	2.02689	5.78829	1.47044	1.82933	1.28996	3.62936	0.809362	0.494659	1.6362
XLOC_025442	Mid2	X:140678027-140767715	2.69286	1.67632	1.30394	1.47611	3.20661	4.46709	2.18459	1.39003	3.83685	0.750497	0.494128	1.51883
XLOC_023894	Dapk2	9:66158225-66272242	10.1384	14.7182	8.99051	8.76275	16.5908	21.395	12.4283	8.87663	18.9929	0.735509	0.494007	1.48886
XLOC_014187	Tnfsf10	3:27317076-27339665	12.378	12.3891	9.12994	8.77044	18.2084	20.0755	12.3835	8.95019	19.142	0.743464	0.494003	1.50498
XLOC_003119	Rtn4rl1	11:75193992-75267762	8.93124	12.8856	7.40684	7.51125	10.4276	21.8307	10.9084	7.45904	16.1291	0.710342	0.493839	1.43841
XLOC_000895	2810408I11Rik	1:64679868-64690659	3.48346	3.94285	1.60239	2.17579	3.51972	6.20284	3.71315	1.88909	4.86128	0.612984	0.492911	1.2436
XLOC_022697	Ces2c	8:104847067-104854483	75.3294	71.4875	75.8929	102.411	92.1246	271.785	73.4085	89.1519	181.955	1.21158	0.492755	2.45879
XLOC_010218	C4b	17:34728379-34743897	0.279873	1.25806	2.43989	2.13077	5.03442	6.31421	0.768966	2.28533	5.67431	1.8572	0.492235	3.773
XLOC_003180	Rab11fip4	11:79591211-79694012	2.25279	3.27398	1.4709	2.26978	4.06034	5.60565	2.76338	1.87034	4.833	0.762702	0.492087	1.54993
XLOC_016634	Zc3h12a	4:125118413-125127881	16.3945	22.3902	12.5085	15.6736	30.4649	28.9151	19.3924	14.091	29.69	0.740035	0.491725	1.50498
XLOC_016382	Hdhd3	4:62499053-62502200	55.5632	49.7399	38.5492	34.2212	68.1606	81.9761	52.6516	36.3852	75.0684	0.696815	0.491469	1.41782
XLOC_003170	Slc46a1	11:78465700-78471945	66.7171	123.085	103.57	132.532	126.586	355.942	94.901	118.051	241.264	1.24139	0.49141	2.52619
XLOC_009074	Dtx3l	16:35926514-35972621	14.7466	20.4188	17.1445	15.2843	28.7442	39.3286	17.5827	16.2144	34.0364	0.926367	0.491329	1.88543
XLOC_014522	Fmo5	3:97628803-97655287	62.0165	62.8772	24.8038	41.2723	43.6887	92.9904	62.4468	33.038	68.3396	0.536481	0.490889	1.09288
XLOC_013017	Edn3	2:174760772-174784042	7.63521	7.82563	2.5414	4.78738	7.11695	9.92329	7.73042	3.66439	8.52012	0.534269	0.489951	1.09045
XLOC_016882	Pik3cd	4:149649167-149701629	0.581314	3.8614	0.28897	0.50432	2.61588	1.09185	2.22136	0.396645	1.85387	0.433558	0.489387	0.88592
XLOC_025697	Lamp2	X:38405063-38456455	51.911	45.1778	34.4947	38.7451	62.8414	89.05	48.5444	36.6199	75.9457	0.759317	0.488915	1.55307
XLOC_013208	Surf4	2:26913377-26933511	158.354	142.763	107.7	112.813	191.543	262.469	150.559	110.257	227.006	0.734083	0.487954	1.50441
XLOC_011539	Casp7	19:56397128-56442344	98.4182	110.925	66.4326	79.0833	122.99	177.747	104.672	72.7579	150.369	0.697992	0.487274	1.43244
XLOC_021702	4632427E13Rik	7:92740705-92741459	0.733785	2.03124	0.774486	0	1.53202	2.17019	1.38251	0.387243	1.85111	0.582261	0.486563	1.19668
XLOC_016141	2310042D19Rik	4:156215926-156221307	1.54301	5.12111	2.03964	3.39067	4.62214	8.65752	3.33206	2.71516	6.63983	0.857595	0.486288	1.76356
XLOC_016219	Ddx58	4:40203776-40239825	13.3379	17.0208	10.6606	13.4915	19.0131	32.7961	15.1793	12.0761	25.9046	0.808194	0.486015	1.6629
XLOC_008204	Apol9a	15:77403788-77411080	78.659	205.232	116.511	170.256	168.679	423.486	141.946	143.383	296.082	1.01006	0.486005	2.07829
XLOC_024688	Me1	9:86581362-86701253	4.73679	3.99919	2.17366	6.56276	5.00273	15.1183	4.36799	4.36821	10.0605	1.00004	0.485349	2.06046
XLOC_010264	Gm11127	17:36042960-36058645	90.9699	177.101	74.8118	95.2438	103.802	248.965	134.035	85.0278	176.383	0.637076	0.484982	1.31361
XLOC_011406	Fas	19:34290658-34327770	19.7471	25.9755	14.3175	19.1685	22.9312	48.2671	22.8613	16.743	35.5992	0.743589	0.484793	1.53383
XLOC_002527	Tmem19	10:115340738-115362262	22.9126	25.5612	15.7497	20.5114	26.3546	50.6537	24.2369	18.1305	38.5042	0.758039	0.484267	1.56533
XLOC_024514	Tnfaip8l3	9:54025605-54068411	5.96022	7.21611	3.07402	4.50623	8.85431	8.93493	6.58817	3.79013	8.89462	0.631263	0.484114	1.30395
XLOC_003553	LOC100861684	11:117966078-117984958	36.0647	55.8873	30.6501	51.9236	80.0953	92.6038	45.976	41.2869	86.3495	0.90018	0.484111	1.85945
XLOC_006111	E2f3	13:29906574-29986063	3.85772	3.4726	2.21166	2.31286	4.81031	6.67062	3.66516	2.26226	5.74047	0.699281	0.483981	1.44485
XLOC_012913	Ppp1r16b	2:158666732-158766334	0.489532	1.55012	0.533585	0.53436	2.33617	2.00481	1.01983	0.533972	2.17049	0.759458	0.483828	1.56968
XLOC_020465	Slc28a1	7:81114798-81170416	73.8171	85.6513	15.0421	35.8641	20.1988	87.1639	79.7342	25.4531	53.6813	0.327657	0.483768	0.677301
XLOC_003255	Mtmr4	11:87592216-87616296	29.0582	35.0087	22.1493	29.4226	35.4575	73.331	32.0335	25.7859	54.3942	0.810874	0.483551	1.67691
XLOC_003968	Fgf11	11:69798201-69801625	0.240253	0.665163	0	1.29112	1.50488	3.31583	0.452708	0.64556	2.41036	1.13275	0.482519	2.34758
XLOC_015999	Epha2	4:141301220-141329384	40.0327	59.4124	39.7921	71.4397	68.9132	163.936	49.7225	55.6159	116.425	1.11619	0.482147	2.31504
XLOC_002913	2210415F13Rik	11:58379031-58390541	1489.31	1371.43	1268.33	1000.73	3358.46	1357.47	1430.37	1134.53	2357.97	0.793317	0.481368	1.64805
XLOC_023740	Cd3d	9:44981785-44987052	0.78826	8.08932	0	0.796592	2.57034	1.24227	4.43879	0.398296	1.9063	0.257097	0.481125	0.534366
XLOC_000908	Acadl	1:66830852-66863267	72.6563	47.6442	37.7432	49.6781	72.2785	111.664	60.1502	43.7107	91.9712	0.731161	0.480908	1.52037
XLOC_010644	1700066B19Rik	18:35726988-35730869	2.21907	1.69784	0.499785	0.623683	3.57039	0.925421	1.95845	0.561734	2.24791	0.527888	0.480843	1.09784
XLOC_017378	Lrrc8b	5:105415774-105486189	16.7437	16.45	13.323	14.9176	21.0953	39.8004	16.5968	14.1203	30.4479	0.859262	0.480806	1.78713
XLOC_021753	Il18bp	7:102015076-102018155	3.26549	10.6467	9.06033	8.68151	14.8931	24.1711	6.95609	8.87092	19.5321	1.24067	0.480755	2.58068
XLOC_018827	Reg1	6:78425982-78428666	1542.99	667.264	944.971	790.6	1090.96	2522.34	1105.13	867.785	1806.65	0.78543	0.480616	1.63422
XLOC_023489	Casp4	9:5308859-5336791	17.2431	21.5949	12.6915	12.5571	31.5013	23.2152	19.419	12.6243	27.3582	0.667236	0.480435	1.38882
XLOC_008735	Cd200r2	16:44867096-44915840	0.540021	2.936	0.0614754	0	1.30645	0.987661	1.73801	0.0307377	1.14706	0.376455	0.48007	0.784166
XLOC_014721	Mcoln3	3:146121790-146140646	0.395241	0.513593	0.503892	1.54281	1.53697	4.90444	0.454417	1.02335	3.22071	1.39118	0.479387	2.90199
XLOC_009994	Dll1	17:15367353-15375823	13.3895	15.9229	11.7612	13.332	20.0635	34.5036	14.6562	12.5466	27.2835	0.865255	0.478957	1.80654
XLOC_005395	Asb2	12:103321141-103356001	0.677014	3.95419	0.231476	0.157569	1.60793	1.38083	2.3156	0.194522	1.49438	0.360273	0.478886	0.752316
XLOC_018036	Ugt2a3	5:87324971-87337195	66.0085	49.8217	24.9054	23.7094	32.5127	71.3797	57.9151	24.3074	51.9462	0.429557	0.477983	0.898686
XLOC_004543	P4hb	11:120558381-120573337	959.588	833.592	631.991	716.966	1079.99	1754.22	896.59	674.478	1417.11	0.752547	0.476325	1.5799
XLOC_025357	2010106E10Rik	X:112495273-112558343	232.603	219.991	152.915	187.655	206.335	511.38	226.297	170.285	358.858	0.753574	0.47598	1.5832
XLOC_021643	Gm6415	7:81114798-81170416	1.00668	0.611966	0.524466	0	0	3.32175	0.809323	0.262233	1.66088	0.697627	0.474368	1.47065
XLOC_012658	B2m	2:122120107-122186189	1295.05	1887.11	1114.31	1401.49	1924.68	3382.82	1591.08	1257.9	2653.75	0.790727	0.474207	1.66747
XLOC_008423	Slc11a2	15:100387897-100423055	22.58	26.0925	19.7929	21.7338	33.2246	56.788	24.3362	20.7633	45.0063	0.858981	0.473052	1.81583
XLOC_004802	Slc39a9	12:80644214-80683342	24.3557	25.1477	17.94	20.1121	32.6814	49.9943	24.7517	19.0261	41.3379	0.777659	0.473006	1.64408
XLOC_011150	Unc93b1	19:3935185-3949340	20.2926	42.7568	24.6221	25.5632	46.433	61.9499	31.5247	25.0926	54.1915	0.802241	0.472766	1.69691
XLOC_022299	Gm15308	8:21529029-21530012	61.5374	8.26842	3.35738	3.02841	15.7539	0	34.9029	3.1929	7.87695	0.116784	0.472335	0.247249
XLOC_013851	Gpcpd1	2:132529082-132578248	8.82768	9.76877	4.84937	6.87525	9.55619	17.5094	9.29823	5.86231	13.5328	0.666359	0.472195	1.41119
XLOC_013288	Stom	2:35313989-35337009	26.2511	28.1177	16.7557	22.6624	41.4334	44.3485	27.1844	19.7091	42.891	0.73477	0.47183	1.55728
XLOC_012051	Il15ra	2:11705535-11733962	9.32628	14.831	8.04872	11.1345	17.2478	25.6564	12.0786	9.59161	21.4521	0.80984	0.471743	1.7167
XLOC_001089	Lct	1:128284763-128328318	365.292	497.362	282.022	402.77	419.867	1036.37	431.327	342.396	728.118	0.794297	0.470974	1.6865
XLOC_022267	Defb14	8:19194327-19195309	0	0	0	0	0	2.24655	0	0	1.12328	1	0.470971	2.12328
XLOC_004255	Ikzf3	11:98464692-98546031	0.480806	3.86472	0.0495284	0.472129	2.31616	1.03835	2.17276	0.260829	1.67726	0.397391	0.470941	0.843824
XLOC_014191	Slc2a2	3:28697902-28728361	49.2332	57.7213	75.7133	75.1286	88.0428	234.59	53.4772	75.421	161.316	1.4028	0.470815	2.97953
XLOC_001900	Dusp6	10:99255525-99267489	15.8182	33.6659	30.6816	33.0044	37.0767	100.62	24.742	31.843	68.8484	1.27585	0.470204	2.7134
XLOC_016483	Slc35d1	4:103171717-103214884	4.74368	4.2836	3.89211	3.16002	5.58724	11.6767	4.51364	3.52607	8.63197	0.820885	0.4699	1.74693
XLOC_001250	Prrx1	1:163245118-163313650	1.75127	2.04666	1.2234	1.65252	2.22788	6.15097	1.89897	1.43796	4.18942	0.840976	0.469794	1.7901
XLOC_015768	Gm12854	4:116031769-116075070	2.20742	1.48365	0.636521	0.648452	1.6346	3.36225	1.84553	0.642486	2.49843	0.577215	0.469493	1.22944
XLOC_011210	Batf2	19:6164457-6172476	26.5229	49.5727	22.6087	27.7899	45.0311	64.7354	38.0478	25.1993	54.8833	0.670955	0.468822	1.43115
XLOC_017366	LOC100861848	5:103989764-104021893	56.4901	64.4916	35.5016	57.8703	67.1901	134.352	60.4909	46.686	100.771	0.775497	0.468561	1.65506
XLOC_000135	Spats2l	1:57774860-57948397	4.66933	7.66761	4.13548	4.3349	11.2702	9.0949	6.16847	4.23519	10.1826	0.730308	0.468157	1.55996
XLOC_000073	Zap70	1:36761860-36782816	0.363804	3.8858	0.145048	0.526495	2.16804	1.55238	2.1248	0.335772	1.86021	0.427474	0.467019	0.915325
XLOC_009218	Rwdd2b	16:87433330-87440592	23.5687	29.7308	17.2844	19.0809	32.336	47.9066	26.6497	18.1827	40.1213	0.693773	0.466489	1.48722
XLOC_012926	Sgk2	2:162987480-163014127	7.29548	20.6209	12.4997	19.4157	15.2131	55.5963	13.9582	15.9577	35.4047	1.13367	0.465811	2.43376
XLOC_001792	Tmprss9	10:80879815-80900969	0.612226	1.62109	1.09575	0.443578	2.6074	2.99561	1.11666	0.769664	2.80151	0.836065	0.465517	1.79599
XLOC_021354	Fxyd5	7:31032722-31042322	0.720772	6.67455	0.858003	0.622997	3.07061	2.41442	3.69766	0.7405	2.74252	0.370504	0.465062	0.796676
XLOC_005522	Elmo1	13:20090506-20608353	3.79195	5.32409	3.40173	5.19682	7.6651	13.1572	4.55802	4.29927	10.4111	0.953447	0.464394	2.0531
XLOC_019354	Gimap6	6:48701582-48708244	1.52161	6.82486	0.808113	0.733059	4.29443	1.33205	4.17324	0.770586	2.81324	0.342259	0.464326	0.737109
XLOC_001153	Ptprc	1:138062860-138175305	0.875789	5.34208	0.651574	0.953661	3.58688	2.18213	3.10893	0.802617	2.8845	0.438707	0.464053	0.94538
XLOC_019068	Lpar5	6:125067919-125082472	16.6298	14.4424	12.7534	12.788	20.7879	36.6221	15.5361	12.7707	28.705	0.832766	0.463582	1.79637
XLOC_011472	Abcc2	19:43782307-43838218	47.1338	53.8012	27.5543	46.4649	36.0658	125.969	50.4675	37.0096	81.0174	0.738517	0.463433	1.59358
XLOC_003028	Sat2	11:69622108-69623869	3.51212	8.40025	0.95209	3.69661	2.89907	9.4539	5.95618	2.32435	6.17649	0.477898	0.463228	1.03167
XLOC_009781	Unc5cl	17:48454900-48468686	18.6352	25.0847	22.9587	23.6667	54.9896	47.9851	21.86	23.3127	51.4874	1.06355	0.463211	2.29604
XLOC_006033	Hist1h4k	13:21750193-21750505	0.422953	0.769365	0	0.889129	4.24239	0	0.596159	0.444564	2.1212	0.905025	0.462824	1.95544
XLOC_018031	Ugt2b34	5:86889769-86906937	213.651	151.227	141.432	132.396	185.154	408.922	182.439	136.914	297.038	0.751825	0.46274	1.62473
XLOC_009974	Unc93a	17:13108616-13131791	14.3644	17.2158	6.13259	10.3292	14.6536	23.2899	15.7901	8.2309	18.9718	0.549782	0.462198	1.1895
XLOC_002181	2010001E11Rik	10:39920381-39926923	21.2915	16.325	10.9829	12.3856	18.9413	34.0441	18.8083	11.6843	26.4927	0.640352	0.461368	1.38794
XLOC_000276	Akp3	1:87125007-87127912	306.107	445.485	582.849	869.788	519.719	2634.71	375.796	726.319	1577.21	1.93027	0.460849	4.18851
XLOC_014487	Ctss	3:95526785-95556403	68.9311	77.9511	50.041	59.6041	92.7091	147.646	73.4411	54.8225	120.178	0.749889	0.460667	1.62783
XLOC_002184	Slc16a10	10:40033534-40142254	39.8877	44.7157	26.8719	30.3817	48.0497	78.8302	42.3017	28.6268	63.44	0.684195	0.459758	1.48816
XLOC_000156	Gm20272	1:59876895-59877616	0.417447	2.27837	1.30171	0	1.04669	4.14073	1.34791	0.650855	2.59371	0.703117	0.459373	1.5306
XLOC_011577	Gstp2	19:4040287-4042221	58.3888	57.9142	41.8804	33.8569	60.5547	107.04	58.1515	37.8687	83.7973	0.657103	0.458371	1.43356
XLOC_020917	LOC100862174	7:141690339-141701486	54.8364	65.4372	44.2449	45.3229	184.761	13.0215	60.1368	44.7839	98.8912	0.748876	0.458337	1.6339
XLOC_009125	Cd96	16:46035656-46120248	0.424227	3.82759	0.193301	0.394676	1.97688	1.67096	2.12591	0.293988	1.82392	0.413956	0.458224	0.903392
XLOC_017454	Oasl2	5:114896933-114912245	34.5517	66.48	50.818	62.4072	95.6301	154.158	50.5159	56.6126	124.894	1.11835	0.457628	2.44379
XLOC_012671	Sema6d	2:124610295-124667770	5.03136	4.83822	4.92174	4.70661	10.3602	13.1087	4.93479	4.81418	11.7345	0.979677	0.456571	2.14573
XLOC_025276	Heph	X:96455435-96574485	53.0488	56.0822	37.0392	45.6284	63.6388	119.833	54.5655	41.3338	91.7359	0.761872	0.456499	1.66895
XLOC_022662	Cx3cl1	8:94772179-94782427	34.9709	37.3588	25.3734	28.4041	51.1055	69.1058	36.1649	26.8888	60.1056	0.750407	0.456402	1.64418
XLOC_014634	Sec24d	3:123267495-123365636	39.4261	42.3386	30.3384	38.6547	53.4361	100.246	40.8824	34.4965	76.841	0.84753	0.456013	1.85856
XLOC_022849	Rhou	8:123653928-123663880	23.0212	23.4185	13.7193	16.6097	28.1705	41.0165	23.2199	15.1645	34.5935	0.667407	0.454142	1.4696
XLOC_017577	Vkorc1l1	5:129942112-129982891	6.52332	4.61049	3.80613	5.7269	8.27519	15.1249	5.56691	4.76652	11.7	0.878118	0.454055	1.93395
XLOC_022762	Tat	8:109990435-109999804	0.414145	0.615562	0.484453	0.359716	3.74121	0.543731	0.514854	0.422084	2.14247	0.93876	0.452537	2.07444
XLOC_005140	Rsad2	12:26442742-26456452	1.6179	4.13636	6.10768	6.37515	8.84018	21.2054	2.87713	6.24141	15.0228	1.86773	0.451945	4.13264
XLOC_022978	Ido1	8:24584140-24597009	23.7201	107.066	45.3589	51.7002	189.942	27.3055	65.3931	48.5296	108.624	0.746005	0.451814	1.65113
XLOC_016417	Ttc39b	4:83220300-83324189	2.92027	3.64001	1.83463	1.61973	3.98546	6.12635	3.28014	1.72718	5.05591	0.637171	0.450334	1.41488
XLOC_015929	Paqr7	4:134496977-134508810	10.9864	15.5128	7.22251	13.9441	15.5564	33.9109	13.2496	10.5833	24.7336	0.812886	0.450123	1.80592
XLOC_015283	Enpep	3:129269176-129332749	273.879	213.732	99.0832	114.559	215.764	262.822	243.805	106.821	239.293	0.440436	0.448707	0.981567
XLOC_000019	4932411L15	1:12667562-12673090	0.663564	1.38303	0.866543	0.830286	2.3718	3.88041	1.0233	0.848414	3.1261	0.913566	0.44798	2.0393
XLOC_003567	Rnf213	11:119393099-119487425	12.1757	19.8144	14.3331	17.4457	30.7519	42.6645	15.995	15.8894	36.7082	0.993783	0.447897	2.21878
XLOC_009141	Fam55c	16:55839952-55895285	0.28077	1.30483	0.0960291	0.0435841	1.1324	1.65865	0.7928	0.0698066	1.39553	0.596724	0.446585	1.33619
XLOC_012409	Slc43a3	2:84936645-84958509	0.225582	1.02469	0.0399896	0.272207	0.471734	2.71477	0.625136	0.156098	1.59325	0.711386	0.44581	1.59571
XLOC_016226	B4galt1	4:40804601-40853998	20.4412	23.3357	15.7688	20.3597	38.2866	45.293	21.8884	18.0643	41.7898	0.83292	0.445533	1.86949
XLOC_014134	BC006779	2:181227614-181242027	25.7285	57.8084	33.345	50.7841	66.6148	125.177	41.7685	42.0645	95.8959	1.00692	0.444441	2.26559
XLOC_010214	Btnl6	17:34507934-34517352	136.146	150.959	80.7015	106.074	157.068	265.933	143.553	93.3877	211.5	0.652965	0.444177	1.47006
XLOC_006593	Samd8	14:21750530-21798725	7.73613	8.28352	4.57566	4.65966	8.72374	14.6167	8.00982	4.61766	11.6702	0.623504	0.443375	1.40627
XLOC_011507	Cnnm2	19:46761608-46878580	5.12706	7.38262	6.36937	6.07513	9.04275	21.6334	6.25484	6.22225	15.3381	0.995508	0.44205	2.25202
XLOC_002868	Sar1b	11:51763662-51800752	55.1645	50.5148	36.4615	39.1129	62.8267	110.673	52.8396	37.7872	86.7499	0.720421	0.44202	1.62984
XLOC_013988	Mafb	2:160363676-160367065	28.1824	52.4637	22.0246	27.2334	35.9106	78.4904	40.3231	24.629	57.2005	0.620211	0.440357	1.40843
XLOC_020829	Dmbt1	7:131032075-131121628	129.228	95.4278	148.245	69.9444	456.591	41.5341	112.328	109.095	249.063	0.97147	0.440269	2.20654
XLOC_003396	Cntnap1	11:101176116-101190720	1.51418	2.44527	0.843618	1.37875	1.92974	5.68536	1.97972	1.11118	3.80755	0.708516	0.439139	1.61342
XLOC_024437	Nlrx1	9:44252712-44268599	2.12363	4.64495	2.53629	2.48269	6.02397	7.97633	3.38429	2.50949	7.00015	0.800469	0.438678	1.82473
XLOC_022192	Ccnd1	7:144929930-144939925	10.4172	6.49814	5.82093	3.25098	21.4641	1.78657	8.45767	4.53595	11.6253	0.58534	0.43848	1.33493
XLOC_000836	Slc40a1	1:45908069-45925594	13.0204	18.7013	22.0863	28.2172	32.4864	84.9521	15.8608	25.1517	58.7193	1.55103	0.437912	3.54189
XLOC_004023	Aspa	11:73304987-73324634	42.496	52.1576	19.5041	35.4472	35.2551	92.9494	47.3268	27.4757	64.1022	0.589231	0.437399	1.34713
XLOC_008528	Snx29	16:11322903-11755473	2.02131	3.53003	1.12684	0.846401	2.62786	4.46007	2.77567	0.986621	3.54397	0.526164	0.4372	1.20349
XLOC_023398	Gm19562	8:120736375-120756694	35.8844	60.8568	28.6988	47.2102	73.4033	102.914	48.3706	37.9545	88.1586	0.789022	0.436912	1.80591
XLOC_003799	LOC100861762	11:51763662-51800752	29.6074	22.3161	22.0475	17.7433	32.4607	61.4255	25.9617	19.8954	46.9431	0.775002	0.435837	1.77819
XLOC_001639	Ppa1	10:61648620-61674165	197.497	146.595	135.865	118.339	248.091	338.55	172.046	127.102	293.321	0.740277	0.435247	1.70082
XLOC_009641	H2-D1	17:35263093-35282104	305.973	578.349	285.433	395.935	645.934	925.519	442.161	340.684	785.726	0.771016	0.434311	1.77526
XLOC_006800	Ltb4r2	14:55761427-55763229	5.86007	10.5153	7.72603	10.3027	13.3745	30.7511	8.18769	9.01436	22.0628	1.08998	0.434222	2.51019
XLOC_016502	Podn	4:108014792-108032090	19.4285	33.1689	12.0987	21.2433	22.1605	57.5871	26.2987	16.671	39.8738	0.64732	0.432331	1.49728
XLOC_017305	Areg	5:91139614-91148432	28.7348	30.4225	32.9944	35.6413	51.4872	109.954	29.5786	34.3178	80.7206	1.15498	0.432178	2.67247
XLOC_003913	Ncor1	11:62281472-62457332	32.7094	36.1431	23.8312	24.7365	48.2726	66.9386	34.4262	24.2839	57.6056	0.713704	0.431424	1.6543
XLOC_015763	4732418C07Rik	4:115738072-115777327	12.5974	12.2346	9.49232	9.65499	20.8255	26.228	12.416	9.57365	23.5267	0.788138	0.431107	1.82817
XLOC_007735	Apol7e	15:77698888-77719288	0.266616	3.19182	0.0944934	0	2.04417	0.81678	1.72922	0.0472467	1.43047	0.383717	0.430881	0.890539
XLOC_011410	Ifit1	19:34640888-34650009	10.9618	23.4444	26.5101	33.8387	44.2668	98.6477	17.2031	30.1744	71.4573	1.71259	0.430245	3.98049
XLOC_021623	Pex11a	7:79737247-79785950	12.9036	14.3246	9.42438	12.4356	21.4576	32.0423	13.6141	10.93	26.7499	0.816334	0.42991	1.89885
XLOC_022260	Kbtbd11	8:15011024-15033333	18.1505	20.4903	8.99763	9.23528	17.9923	27.0799	19.3204	9.11645	22.5361	0.497847	0.429827	1.15825
XLOC_018066	Cxcl10	5:92331840-92414628	0.589411	1.33482	0.624909	0.849713	4.02371	2.06454	0.962115	0.737311	3.04413	0.885427	0.429589	2.0611
XLOC_004729	Mia2	12:59095799-59109130	30.2234	31.1127	21.1806	22.2045	30.5177	73.2815	30.6681	21.6925	51.8996	0.716576	0.428974	1.67044
XLOC_017996	Ociad2	5:73322198-73338639	44.555	34.9456	32.5861	27.4211	63.1266	80.1246	39.7503	30.0036	71.6256	0.760819	0.426896	1.78221
XLOC_009643	H2-Q2	17:35342332-35345722	301.248	400.576	215.43	306.267	391.058	834.97	350.912	260.849	613.014	0.744074	0.426454	1.74479
XLOC_011018	Sema6a	18:47245253-47368868	8.09926	9.65757	6.0785	8.29893	10.2218	26.1852	8.87842	7.18872	18.2035	0.82895	0.426418	1.94399
XLOC_001708	Itgb2	10:77530347-77565674	0.407405	3.87013	0.144472	0.196697	2.55599	0.935986	2.13877	0.170585	1.74599	0.372944	0.426289	0.874862
XLOC_009601	Tap2	17:34204478-34216321	25.5552	49.8268	24.1342	30.0029	48.5406	81.9806	37.691	27.0686	65.2606	0.725454	0.423608	1.71256
XLOC_003671	Ddc	11:11814100-11898144	111.56	116.777	77.266	73.279	115.323	243.164	114.168	75.2725	179.243	0.662269	0.423164	1.56504
XLOC_024015	Rbp2	9:98475025-98509771	699.365	1020.36	563.754	743.854	1026.56	2067.53	859.862	653.804	1547.05	0.760637	0.422988	1.79825
XLOC_013356	Dpp4	2:62330072-62412231	104.392	109.148	52.6288	67.4489	102.974	184.078	106.77	60.0388	143.526	0.566381	0.422338	1.34106
XLOC_021976	Cdr2	7:120957035-120982312	41.5016	47.6931	36.2421	54.0587	63.8239	152.81	44.5974	45.1504	108.317	1.01213	0.422171	2.39744
XLOC_010486	Xdh	17:73883907-73950182	206.859	434.856	201.331	289.061	346.054	819.448	320.858	245.196	582.751	0.764922	0.421748	1.81369
XLOC_018467	Slc46a3	5:147878440-147894802	14.4011	20.8727	9.45681	13.873	18.4083	39.9821	17.6369	11.6649	29.1952	0.679561	0.419434	1.62018
XLOC_018714	Abp1	6:48895254-48909187	373.518	355.285	131.244	172.398	273.011	454.754	364.401	151.821	363.883	0.418228	0.418822	0.99858
XLOC_010271	Gm8909	17:36164443-36168537	120.015	209.457	87.0771	129.463	163.851	359.843	164.736	108.27	261.847	0.659302	0.415717	1.58594
XLOC_014121	Gata5	2:180325087-180340732	32.8949	37.7545	14.811	21.1394	39.398	49.9507	35.3247	17.9752	44.6744	0.522377	0.415445	1.25739
XLOC_014250	Mgst2	3:51661192-51682675	244.196	191.665	87.2646	108.692	188.106	286.787	217.93	97.9783	237.446	0.452099	0.415096	1.08914
XLOC_020927	Lsp1	7:142460869-142516009	0.692116	7.70341	0.393607	1.17802	4.27829	2.33724	4.19776	0.785814	3.30776	0.343573	0.414557	0.828773
XLOC_007821	Fam118a	15:85037061-85062830	11.9052	19.2444	5.81915	8.48969	12.988	24.3566	15.5748	7.15442	18.6723	0.491977	0.414513	1.18688
XLOC_000687	A230020J21Rik	1:191005831-191029781	3.54395	2.6771	2.36385	3.30591	3.92855	12.5811	3.11052	2.83488	8.25483	0.932942	0.414365	2.25149
XLOC_019106	Klrd1	6:129591810-129598775	0.0876333	1.29697	0.278244	0.189045	2.74603	1.20897	0.692302	0.233644	1.9775	0.728974	0.414322	1.75944
XLOC_024665	Gsta2	9:78331019-78347145	1.69181	1.15298	0.848062	0.576165	1.00444	5.26472	1.42239	0.712114	3.13458	0.706785	0.414096	1.70681
XLOC_005540	Hist1h4m	13:21811745-21812150	6.49218	12.8276	5.70114	4.95613	10.7212	17.9614	9.65989	5.32864	14.3413	0.593687	0.412523	1.43916
XLOC_018247	Oas3	5:120753097-120777659	8.17099	18.211	10.7598	16.1683	26.2576	41.9097	13.191	13.4641	34.0836	1.01924	0.412273	2.47225
XLOC_001400	Gm2061	1:185447115-185468762	3.95073	7.82307	5.70362	8.83805	9.32418	28.897	5.8869	7.27083	19.1106	1.20095	0.411268	2.92012
XLOC_017360	Agpat9	5:100840753-100899102	31.3314	32.7977	19.2881	26.2606	41.8836	71.8042	32.0645	22.7743	56.8439	0.719028	0.411009	1.74942
XLOC_000986	Gpr55	1:85939536-85961055	1.48491	3.94859	0.612676	1.0565	5.84635	1.10919	2.71675	0.834588	3.47777	0.4936	0.40971	1.20475
XLOC_023794	Slc35f2	9:53771534-53818161	25.7146	32.1074	19.6209	23.6208	50.4369	58.6959	28.911	21.6208	54.5664	0.756272	0.407096	1.85772
XLOC_016941	Plekhn1	4:156221455-156228542	20.4019	78.4062	39.3503	58.6215	77.6888	166.13	49.404	48.9859	121.909	0.991704	0.406689	2.43848
XLOC_001300	Fcer1g	1:171229571-171234349	3.37661	17.9981	2.37542	1.88079	10.1826	3.20563	10.6874	2.12811	6.69412	0.267649	0.406558	0.658328
XLOC_023790	Exph5	9:53301669-53381158	4.40498	5.26405	3.90104	4.56877	9.26583	14.5095	4.83451	4.2349	11.8877	0.897231	0.406195	2.20887
XLOC_013255	Fam78a	2:32066884-32083705	5.56731	7.81588	4.30518	5.65574	8.55889	18.9577	6.69159	4.98046	13.7583	0.777532	0.405227	1.91876
XLOC_008223	Il2rb	15:78480547-78495066	1.68784	15.3249	0.692509	1.15231	5.68779	1.80435	8.50637	0.922409	3.74607	0.202223	0.405053	0.499252
XLOC_020609	Gm19831	7:103826522-103853207	4.97419	38.4575	0.672136	0.454657	5.71947	0	21.7158	0.563396	2.85974	0.0688241	0.405053	0.169914
XLOC_010208	Psmb9	17:34182098-34187330	51.3136	96.1153	40.4765	52.9202	117.558	116.076	73.7144	46.6984	116.817	0.638409	0.404851	1.5769
XLOC_024729	LOC100862273	9:98475025-98509771	1113.71	1497.22	915.984	1129.21	1613.18	3449.46	1305.47	1022.6	2531.32	0.783486	0.404213	1.9383
XLOC_009642	H2-Q1	17:35320557-35325099	77.2757	95.0485	67.3456	77.7523	111.833	250.655	86.1621	72.549	181.244	0.843818	0.403574	2.09086
XLOC_009439	Prss27	17:24038242-24045949	0.809588	0.80793	0.396261	0.94301	3.59216	2.69932	0.808759	0.669636	3.14574	0.923083	0.402735	2.29204
XLOC_014675	Bdh2	3:135281220-135304426	0.984461	1.8241	0.93936	0.425746	0.576044	5.81904	1.40428	0.682553	3.19754	0.699816	0.400842	1.74586
XLOC_001630	Gm19916	10:60762594-60831581	3.79216	4.03139	3.45872	4.44887	7.34248	15.4056	3.91178	3.9538	11.374	1.00855	0.400338	2.51926
XLOC_017439	Gm19941	5:113817797-113830501	0.471616	4.74319	0.214262	0	1.94294	1.59298	2.6074	0.107131	1.76796	0.306905	0.399981	0.7673
XLOC_016621	Oxct2a	4:123312644-123343252	0.223647	1.45332	0.237649	0.565975	0.981949	4.03785	0.838483	0.401812	2.5099	0.762483	0.399388	1.90913
XLOC_013726	Fam82a2	2:119136997-119157034	72.5556	85.4178	47.7541	54.7099	101.606	158.338	78.9867	51.232	129.972	0.653009	0.398803	1.63742
XLOC_004561	Sectm1b	11:121053422-121063569	163.664	280.021	127.139	188.131	239.766	556.579	221.843	157.635	398.172	0.71187	0.39741	1.79128
XLOC_015984	Aldh4a1	4:139622893-139649691	34.7577	69.4529	26.6869	48.4781	50.3363	142.347	52.1053	37.5825	96.3417	0.726528	0.396362	1.83299
XLOC_014431	Sprr2a2	3:92250646-92257304	0.270619	0.737931	0.950405	1.4118	2.8299	6.18139	0.504275	1.1811	4.50565	1.44994	0.396157	3.66
XLOC_014329	Pdgfc	3:81036415-81214031	0.638058	1.25405	0.261913	0.792532	1.94449	3.76924	0.946054	0.527223	2.85686	0.784779	0.395975	1.98189
XLOC_008681	Muc13	16:33794036-33819927	542.417	736.502	511.778	561.668	1237.01	1479.51	639.459	536.723	1358.26	0.839589	0.3956	2.12232
XLOC_022410	Casp3	8:46617448-46638717	37.1552	43.8923	41.648	41.2734	61.6448	151.845	40.5237	41.4607	106.745	1.02256	0.394085	2.59478
XLOC_025530	Ace2	X:164139341-164188418	322.9	387.51	202.891	259.795	358.654	819.261	355.205	231.343	588.957	0.652273	0.39383	1.65623
XLOC_000260	Sp140	1:85576898-85645037	0.298298	0.906931	0.30281	0.412217	2.27962	2.61682	0.602615	0.357514	2.44822	0.847062	0.393685	2.15162
XLOC_020502	Fzd4	7:89404365-89410110	1.52528	1.48243	1.21751	0.640551	2.65355	5.1536	1.50385	0.929031	3.90358	0.770424	0.393393	1.95841
XLOC_017905	D5Ertd579e	5:36600484-36695969	12.0455	17.0364	11.9055	15.4049	20.8349	52.0365	14.541	13.6552	36.4357	0.943005	0.391477	2.40884
XLOC_013351	Ly75	2:60293759-60383231	8.07471	9.87662	4.41541	6.67571	11.1577	20.3112	8.97566	5.54556	15.7344	0.656153	0.391143	1.67753
XLOC_018324	Ncf1	5:134220259-134229625	0.429932	4.88276	0.152445	0.207545	2.30766	1.74033	2.65635	0.179995	2.02399	0.322725	0.390211	0.827054
XLOC_011948	Hspa12a	19:58795750-58860984	0.602285	3.0962	0.629674	1.16729	2.55622	5.21779	1.84924	0.898482	3.88701	0.666311	0.388476	1.71519
XLOC_005830	Slc9a3	13:74121514-74166064	25.3451	49.4364	47.2628	47.8564	102.222	145.806	37.3907	47.5596	124.014	1.26488	0.388433	3.25636
XLOC_004122	Mmp28	11:83441875-83462961	2.27708	3.30779	1.15755	1.11233	4.46361	4.54013	2.79244	1.13494	4.50187	0.562947	0.388039	1.45075
XLOC_022811	Irf8	8:120736375-120756694	24.1062	35.0074	15.6501	19.6644	41.5471	52.9759	29.5568	17.6573	47.2615	0.610576	0.386587	1.5794
XLOC_016504	Zyg11a	4:108181933-108217922	1.40908	0.85478	0.0917336	0.624357	1.58749	3.45461	1.13193	0.358045	2.52105	0.637003	0.385693	1.65158
XLOC_007824	Fbln1	15:85206007-85286294	60.0284	67.661	31.4108	46.7564	64.4897	141.567	63.8447	39.0836	103.028	0.618148	0.385314	1.60427
XLOC_011826	Lipa	19:34492315-34527474	17.8406	19.774	15.9026	22.4507	22.8232	80.0704	18.8073	19.1767	51.4468	1.01865	0.384707	2.64785
XLOC_001245	Fmo1	1:162829560-162866548	1.27184	1.62776	0.856541	0.306835	2.44675	3.7849	1.4498	0.581688	3.11583	0.64564	0.384294	1.68007
XLOC_011618	Ctsw	19:5465239-5468498	1.14809	9.89769	0.456755	0.745462	4.53522	1.80946	5.52289	0.601109	3.17234	0.24546	0.383744	0.639646
XLOC_021146	Apoc2	7:19671578-19676864	1411.91	2875.73	1863.04	2535.03	3545.93	7942.15	2143.82	2199.03	5744.04	1.02574	0.382945	2.67857
XLOC_023726	Usp2	9:44067020-44095627	12.9358	12.1324	7.18095	7.36579	16.0861	25.1257	12.5341	7.27337	20.6059	0.611298	0.382922	1.5964
XLOC_016669	Lck	4:129548343-129573641	1.2839	8.89923	0.867581	0.81564	6.07724	1.5418	5.09156	0.841611	3.80952	0.302321	0.382909	0.789538
XLOC_010596	Mep1b	18:21072343-21100199	519.134	549.813	221.758	304.179	514.282	868.055	534.474	262.969	691.168	0.492963	0.381365	1.29263
XLOC_004589	Apob	12:7977676-8016839	117.958	150.025	101.75	142.989	202.06	443.562	133.992	122.37	322.811	0.913906	0.380992	2.39875
XLOC_007123	Stab1	14:31134852-31206826	10.9064	32.082	15.0989	20.4307	22.7161	74.7651	21.4942	17.7648	48.7406	0.834206	0.377253	2.21126
XLOC_015331	Clca1	3:144730315-144760739	3.39679	3.25618	1.56835	1.34621	6.27275	4.79584	3.32648	1.45728	5.5343	0.567962	0.376059	1.5103
XLOC_009599	Tap1	17:34187555-34197225	34.4908	66.3092	30.0016	44.7522	80.6667	121.662	50.4	37.3769	101.164	0.746632	0.375639	1.98763
XLOC_006558	Abhd6	14:8002901-8056555	28.7881	22.5989	17.4562	27.2656	38.5983	84.0398	25.6935	22.3609	61.3191	0.875153	0.37486	2.33462
XLOC_022304	Gm15315	8:21665796-21666733	89.9051	29.7092	12.0369	3.75325	45.5188	0	59.8072	7.89507	22.7594	0.146283	0.374381	0.390734
XLOC_000399	Pigr	1:130826683-130852249	1252.16	1270.73	704.375	599.152	1483.86	2003.45	1261.45	651.764	1743.65	0.517063	0.37415	1.38197
XLOC_015335	AI747448	3:144910920-144932529	321.002	438.619	211.843	341.725	500.984	986.923	379.811	276.784	743.953	0.729455	0.372888	1.95623
XLOC_013983	Tgm2	2:158116404-158146392	27.6769	21.622	16.9533	13.0906	54.845	29.717	24.6495	15.022	42.281	0.624651	0.370184	1.6874
XLOC_003216	1700020L24Rik	11:83437693-83441232	3.44596	5.93341	1.7822	3.11433	7.53447	9.15964	4.68968	2.44827	8.34705	0.606056	0.368915	1.64281
XLOC_011813	Asah2	19:31984645-32103140	112.676	125.454	49.8258	78.4213	114.638	237.609	119.065	64.1235	176.124	0.542402	0.367673	1.47523
XLOC_003127	Slc43a2	11:75531693-75577572	96.627	112.694	47.6428	57.4481	102.009	187.457	104.66	52.5455	144.733	0.506769	0.367422	1.37926
XLOC_008858	Cbr1	16:93607836-93610349	289.135	320.173	167.412	221.259	311.844	750.221	304.654	194.335	531.033	0.639074	0.36715	1.74064
XLOC_009947	Ttll2	17:7350903-7352696	11.032	21.7213	7.28494	13.6412	21.7832	38.7499	16.3766	10.4631	30.2665	0.659682	0.366624	1.79934
XLOC_007732	Apol10a	15:77477046-77491069	148.352	292.841	91.9058	95.2147	245.086	269.001	220.596	93.5602	257.043	0.426723	0.366451	1.16447
XLOC_011533	Acsl5	19:55253368-55296628	469.292	503.788	278.812	349.378	556.916	1160.89	486.54	314.095	858.903	0.646296	0.366431	1.76376
XLOC_002896	Slc36a1	11:55204339-55236330	16.0773	21.8896	14.3733	17.7321	32.5794	58.6579	18.9835	16.0527	45.6187	0.853341	0.365791	2.33286
XLOC_005318	Entpd5	12:84373856-84409029	42.3348	35.9479	22.1753	25.8348	39.7811	95.6943	39.1414	24.0051	67.7377	0.622925	0.363775	1.71239
XLOC_001331	Gm11062	1:173274460-173277756	50.3072	19.3495	24.901	21.5366	127.948	3.44384	34.8284	23.2188	65.6959	0.675967	0.363123	1.86154
XLOC_022243	F10	8:13037307-13056676	0.444002	1.31032	0.749993	0.170161	1.67126	4.37191	0.877161	0.460077	3.02158	0.777811	0.36306	2.14238
XLOC_015908	Ptafr	4:132564066-132580866	0.147742	1.16582	0.235494	0.72109	1.57537	4.58309	0.656781	0.478292	3.07923	0.892268	0.362395	2.46214
XLOC_007761	Kdelr3	15:79516407-79546741	6.61493	8.54447	3.74534	6.26285	13.5818	17.5672	7.5797	5.0041	15.5745	0.699802	0.362249	1.93183
XLOC_018248	Oas1e	5:120786311-120795530	1.06508	1.68425	0.251458	0.171092	1.43502	3.26327	1.37467	0.211275	2.34915	0.510082	0.361667	1.41037
XLOC_016725	Cd52	4:134093537-134095073	1.10048	11.1226	0.289013	2.74133	7.5751	4.34315	6.11154	1.51517	5.95913	0.353675	0.361421	0.978568
XLOC_023408	Cyba	8:122424770-122432940	47.4394	50.9135	17.9011	15.837	56.72	40.2231	49.1765	16.8691	48.4716	0.356124	0.361199	0.985952
XLOC_001766	Hmha1	10:80016671-80031471	0.87545	4.66155	0.352587	0.400087	3.3745	2.24875	2.7685	0.376337	2.81162	0.365221	0.361089	1.01144
XLOC_005487	Akr1c19	13:4233739-4248359	62.3847	26.3593	26.4266	24.6182	38.0828	107.105	44.372	25.5224	72.5939	0.584554	0.360389	1.62201
XLOC_003964	BC096441,Tnfsf12,Tnfsf13	11:69682137-69696098	13.8313	13.2249	7.30011	9.4869	18.7842	31.3699	13.5281	8.39351	25.077	0.646575	0.360221	1.79494
XLOC_017786	Cd36	5:17781689-17888959	17.5476	19.2929	4.18647	5.94655	11.7674	19.9891	18.4202	5.06651	15.8783	0.312381	0.359428	0.869106
XLOC_025057	Il13ra1	X:36112138-36171262	17.8996	21.2636	13.7761	18.2693	28.1588	64.6235	19.5816	16.0227	46.3912	0.827083	0.359196	2.3026
XLOC_002881	Shroom1	11:53457204-53467755	1.42052	2.74929	1.08711	1.01501	2.8569	6.59069	2.08491	1.05106	4.72379	0.66487	0.358339	1.85542
XLOC_006234	Lect2	13:56542459-56548538	3.01938	3.67105	1.23273	0.930635	3.6765	5.95058	3.34522	1.08168	4.81354	0.479075	0.358075	1.33792
XLOC_023757	Apoa4	9:46240546-46243523	3813.57	7883.91	3940.21	6580.16	7893.88	21499.7	5848.74	5260.18	14696.8	0.899388	0.357958	2.51255
XLOC_011435	Cyp2c65	19:39061005-39093948	101.855	87.1615	57.4931	63.9876	89.1004	255.637	94.5083	60.7403	172.369	0.64644	0.356122	1.81522
XLOC_013172	C8g	2:25486649-25505470	2.17771	2.21205	1.4518	0.75915	2.90652	6.92091	2.19488	1.10547	4.91371	0.659015	0.356033	1.851
XLOC_008152	Ly6a	15:74994876-74997888	2.31754	8.74323	3.23641	2.19854	15.801	3.10608	5.53039	2.71747	9.45354	0.569258	0.355619	1.60075
XLOC_013193	Card9	2:26352311-26359547	1.81874	1.57002	1.14562	0.366783	3.07716	4.83205	1.69438	0.756202	3.9546	0.651802	0.354458	1.83887
XLOC_001414	Mfsd7b	1:191005831-191029781	8.07224	6.82562	4.94191	7.16943	9.7591	28.053	7.44893	6.05567	18.9061	0.835096	0.354449	2.35604
XLOC_018709	Gimap7	6:48718620-48724636	0.27735	4.93703	0.0882864	0.240165	3.4782	1.09278	2.60719	0.164226	2.28549	0.322751	0.354354	0.910817
XLOC_021824	Trim30a	7:104409024-104465193	2.97769	5.31636	4.69984	3.6781	10.6367	16.7904	4.14703	4.18897	13.7136	1.00815	0.352666	2.85865
XLOC_018801	Fabp1	6:71199887-71205023	4481.15	5081.88	3540.93	4988.63	7845.25	16346.5	4781.51	4264.78	12095.9	0.891953	0.352635	2.5294
XLOC_015315	Mttp	3:138089854-138143388	478.824	437.873	280.967	342.628	612.048	1162.7	458.349	311.798	887.374	0.680959	0.352101	1.93399
XLOC_017948	5033403H07Rik	5:52973011-52992292	0.988364	1.45166	0	0	1.73149	1.95078	1.22001	0	1.84113	0.450448	0.351972	1.27978
XLOC_022183	Tnfrsf23	7:143665806-143685872	0.371863	0.545757	0.312395	0.297754	1.44899	3.96959	0.45881	0.305075	2.70929	0.894616	0.351839	2.54268
XLOC_005488	Marcksl1-ps4	13:4248734-4249777	2.65415	1.94068	2.88705	2.71739	5.95489	13.7624	2.29741	2.80222	9.85864	1.15309	0.350156	3.29308
XLOC_009948	Gm9992	17:7363711-7385305	22.4009	25.6758	8.87113	11.9778	22.4036	41.2552	24.0384	10.4245	31.8294	0.456279	0.347995	1.31116
XLOC_022459	Ddx60	8:61928088-62037695	7.213	12.6777	8.39443	10.9549	22.9924	36.4219	9.94535	9.67467	29.7071	0.975269	0.347628	2.8055
XLOC_008873	B3galt5	16:96235800-96319858	0.77049	4.68124	1.23048	0.949611	8.79917	1.23895	2.72586	1.09005	5.01906	0.560956	0.347238	1.61548
XLOC_013816	Il1b	2:129364578-129375733	0.684339	1.95259	0.167607	0	1.45244	2.79995	1.31846	0.0838035	2.1262	0.467466	0.346685	1.34839
XLOC_023954	Gm3776	9:78257128-78269166	19.8397	10.0981	12.3795	12.5232	15.5288	60.1015	14.9689	12.4513	37.8152	0.842347	0.346549	2.43067
XLOC_015204	Gstm6	3:107938847-107943749	40.5419	33.7147	31.7032	28.6073	45.6212	133.452	37.1283	30.1552	89.5366	0.817116	0.344118	2.37452
XLOC_010429	Rfx2	17:56775896-56831008	1.8427	4.37307	1.34435	0.80947	2.31227	7.75893	3.10789	1.07691	5.0356	0.505591	0.34411	1.46927
XLOC_005280	Gpx2	12:76792334-76795554	256.674	199.725	80.3051	89.6411	401.258	99.3793	228.2	84.9731	250.319	0.375102	0.342088	1.09651
XLOC_018345	Ccl24	5:135569936-135573043	1.9612	5.75825	1.56085	2.47689	3.14276	12.5567	3.85973	2.01887	7.84973	0.621202	0.341126	1.82104
XLOC_017966	Ugdh	5:65413220-65435842	114.737	109.083	68.7654	85.2286	125.727	331.593	111.91	76.997	228.66	0.690789	0.339619	2.03401
XLOC_016705	Smpdl3b	4:132732965-132757171	28.1963	45.4604	29.6724	43.6237	66.9989	153.127	36.8284	36.648	110.063	0.995234	0.338979	2.93597
XLOC_015895	Laptm5	4:130913333-130936148	0.875179	8.79084	0.218134	0.59389	4.3236	1.99283	4.83301	0.406012	3.15822	0.241044	0.338129	0.712876
XLOC_017044	Chpf2	5:24586749-24592487	7.86454	12.6432	6.93565	8.43648	7.82197	41.6282	10.2539	7.68606	24.7251	0.771829	0.33765	2.28589
XLOC_000585	Cd48	1:171682054-171705257	0.313625	2.44118	0	0.13568	2.59554	1.73014	1.3774	0.06784	2.16284	0.449162	0.337621	1.33038
XLOC_010209	Gm15821	17:34204478-34216321	3.15801	8.33123	1.07218	3.63958	7.20677	10.6729	5.74462	2.35588	8.93984	0.497564	0.337619	1.47374
XLOC_024258	4931406C07Rik	9:15283336-15357788	74.3851	69.9328	47.2775	51.1182	96.8082	200.315	72.159	49.1979	148.562	0.686148	0.335633	2.04434
XLOC_009646	H2-Q6	17:35424876-35428361	1.57903	5.98681	1.55335	1.62426	8.29544	5.18586	3.78292	1.58881	6.74065	0.54126	0.334443	1.61839
XLOC_021254	Ceacam1	7:25376822-25566417	107.032	122.661	60.9481	76.1721	210.619	203.563	114.846	68.5601	207.091	0.600451	0.334277	1.79626
XLOC_018773	Herc6	6:57580991-57665136	3.60103	7.25243	4.89432	5.21328	13.1387	21.083	5.42673	5.0538	17.1108	0.941972	0.334264	2.81805
XLOC_019819	Arhgdib	6:136923708-136941717	0.852288	8.86787	0.521315	1.4177	6.08315	3.74602	4.86008	0.969507	4.91458	0.336089	0.332992	1.0093
XLOC_008998	Thpo	16:20724453-20742384	0.291281	0.54112	0.139367	0.252949	2.77742	2.40931	0.416201	0.196158	2.59337	0.844625	0.33288	2.53733
XLOC_005580	Hist1h2bb	13:23746733-23747202	0.81714	1.87449	0.321426	0	1.7893	3.22602	1.34581	0.160713	2.50766	0.494802	0.330908	1.49528
XLOC_003219	Ccl4	11:83662583-83664683	0.249096	4.5962	0	0	2.34024	1.71904	2.42265	0	2.02964	0.292171	0.330072	0.885174
XLOC_025208	Abcd1	X:73716596-73738287	35.2432	42.5935	22.7857	31.4359	59.0136	110.577	38.9184	27.1108	84.7953	0.704207	0.32765	2.14927
XLOC_019511	Cml2	6:85865421-85869137	0.999121	1.89378	0.87555	0.808967	2.04037	7.25245	1.44645	0.842259	4.64641	0.753033	0.326271	2.308
XLOC_022030	Sept1	7:127214441-127218445	0.997686	5.72928	0.378316	0.102938	3.4561	2.15245	3.36348	0.240627	2.80428	0.28432	0.326114	0.871844
XLOC_003770	Gm5431	11:48887421-48902152	3.78494	9.70359	3.08959	3.78117	9.66233	15.6777	6.74427	3.43538	12.67	0.572731	0.324461	1.76518
XLOC_024891	Sec22c	9:121680044-121705029	5.91595	5.25631	3.28888	4.63906	9.62158	19.0137	5.58613	3.96397	14.3176	0.753701	0.324069	2.32574
XLOC_000982	Sp110	1:85576898-85645037	0.978399	4.02306	1.28123	1.51629	4.90972	8.05219	2.50073	1.39876	6.48095	0.685217	0.320649	2.13697
XLOC_011524	LOC100503558	19:53441211-53464796	1.46917	2.46282	0.422532	2.29348	2.84377	10.0083	1.96599	1.35801	6.42604	0.795013	0.317532	2.50372
XLOC_005863	Acot12	13:91461096-91786148	13.2904	34.617	15.6041	22.9473	27.4581	98.3923	23.9537	19.2757	62.9252	0.812533	0.317179	2.56175
XLOC_024458	Cd3e	9:44998742-45009590	1.15554	9.73623	0.460057	1.14745	7.36734	2.08655	5.44589	0.803754	4.72695	0.27983	0.314959	0.888465
XLOC_016774	Pla2g5	4:138799246-138863469	0.438903	0.438893	0	0	4.36263	0	0.438898	0	2.18132	0.694976	0.314335	2.21094
XLOC_003208	Slfn2	11:83065111-83071246	6.81272	14.2358	12.4159	10.7031	31.7781	46.2829	10.5243	11.5595	39.0305	1.08983	0.313748	3.47359
XLOC_022702	Ces2h	8:105000852-105020410	0.768438	1.72663	0.33278	0.815093	1.16681	7.00994	1.24753	0.573936	4.08838	0.700295	0.30932	2.26398
XLOC_002182	BC021785,G630090E17Rik	10:39946911-39986646	19.4326	19.8842	7.84252	9.98485	26.6987	35.4219	19.6584	8.91369	31.0603	0.479886	0.30922	1.55193
XLOC_014650	Tifa	3:127789912-127798389	7.0015	7.94121	6.47195	7.26261	31.949	17.0227	7.47135	6.86728	24.4858	0.928692	0.308692	3.00847
XLOC_009647	H2-Q7	17:35439154-35443773	3.03302	15.6219	3.71619	4.23796	17.541	13.4183	9.32746	3.97708	15.4796	0.481926	0.302013	1.59571
XLOC_021717	Tsku	7:98350667-98361328	32.9549	55.1753	12.0468	20.2521	24.4187	87.4161	44.0651	16.1494	55.9174	0.380548	0.301304	1.263
XLOC_013113	Pfkfb3	2:11471429-11553929	5.25872	11.2572	9.06109	9.34329	21.963	43.769	8.25796	9.20219	32.866	1.10199	0.301252	3.65804
XLOC_018805	Cd8a	6:71373426-71379171	1.35863	14.4834	0.730385	1.26565	8.46119	2.81276	7.92101	0.998018	5.63697	0.223968	0.301043	0.743971
XLOC_015351	Ifi44	3:151730921-151749959	0.91205	1.81921	2.02345	1.6433	9.07158	7.75356	1.36563	1.83337	8.41257	1.19773	0.30102	3.97889
XLOC_023255	Ces1d	8:93166071-93197804	9.97582	5.67122	3.94914	5.08038	10.4717	24.1917	7.82352	4.51476	17.3317	0.625007	0.300832	2.07759
XLOC_004186	Abcc3	11:94343294-94392976	24.837	36.3463	13.4098	16.2337	36.0905	67.2238	30.5917	14.8217	51.6572	0.500821	0.300467	1.66681
XLOC_005081	Efr3b	12:3962553-4038915	5.2826	7.69485	3.78439	4.48937	8.35625	24.1121	6.48873	4.13688	16.2342	0.685949	0.298064	2.30135
XLOC_001171	Rgs1	1:144244668-144249104	7.46219	50.2903	3.09539	3.41397	20.6286	6.00433	28.8762	3.25468	13.3165	0.14241	0.297188	0.479192
XLOC_014296	Mme	3:63295871-63382231	87.8209	84.593	48.304	56.6345	91.1986	268.211	86.207	52.4693	179.705	0.613131	0.295893	2.07214
XLOC_022694	Ces2a	8:104734002-104741634	126.092	179.18	107.195	168.871	255.138	684.258	152.636	138.033	469.698	0.904951	0.295376	3.06372
XLOC_011778	Gda	19:21391306-21472661	102.054	143.072	81.9996	116.174	196.633	481.502	122.563	99.0868	339.067	0.810006	0.294315	2.75218
XLOC_016230	Aqp3	4:41092723-41098183	10.9418	12.0745	3.84142	8.13181	11.2302	34.2857	11.5082	5.98661	22.758	0.558565	0.294075	1.8994
XLOC_009210	Tmprss15	16:78953463-79091097	8.4065	20.7744	8.62441	13.3366	13.5409	65.9411	14.5905	10.9805	39.741	0.768452	0.294065	2.6132
XLOC_011996	Nudt5	2:5845033-5868736	22.62	50.9022	21.6775	26.146	59.1153	108.725	36.7611	23.9117	83.9201	0.65972	0.293355	2.24888
XLOC_023829	Cyp1a1	9:57687927-57703824	24.1142	21.2969	4.68032	2.32192	4.89719	23.9886	22.7056	3.50112	14.4429	0.189876	0.291469	0.651446
XLOC_011238	Pla2g16	19:7557458-7588545	8.79448	13.4115	4.87302	4.46314	15.9381	21.1816	11.103	4.66808	18.5599	0.468321	0.289781	1.61612
XLOC_018604	Akr1b8	6:34354163-34368454	2.68783	2.39255	1.36913	1.04755	4.24728	9.1074	2.54019	1.20834	6.67734	0.623791	0.287644	2.16862
XLOC_016229	Aqp7	4:41033073-41048136	2.92499	8.75386	1.32146	3.54173	4.74173	17.1277	5.83943	2.43159	10.9347	0.501737	0.287531	1.74499
XLOC_018452	Cyp3a25	5:145977193-146009618	98.1758	112.705	45.2035	75.357	92.2605	333.693	105.44	60.2802	212.977	0.575724	0.286387	2.0103
XLOC_000695	Lpgat1	1:191718023-191784255	41.0992	41.6923	24.1241	25.6727	66.4971	117.618	41.3958	24.8984	92.0575	0.610873	0.278305	2.19497
XLOC_002907	Gm12250	11:58183842-58190198	4.09095	11.717	3.6861	6.48206	18.0261	24.2159	7.90398	5.08408	21.121	0.683299	0.275036	2.4844
XLOC_002823	Ifi47,Olfr56	11:49037659-49135387	10.1952	31.9091	11.4355	13.5408	39.0699	57.7356	21.0521	12.4882	48.4027	0.611648	0.273024	2.24027
XLOC_003186	Adap2	11:80154161-80178827	7.94433	13.6343	5.71609	5.37032	13.0187	33.0629	10.7893	5.54321	23.0408	0.555011	0.272171	2.0392
XLOC_020269	Nkg7	7:43437137-43438246	2.65629	18.7693	0.903123	2.45387	11.7705	5.9835	10.7128	1.6785	8.877	0.228681	0.271185	0.843266
XLOC_018950	Itpr1	6:108213095-108551116	2.0018	2.86081	2.46662	2.62239	5.71017	18.5076	2.43131	2.54451	12.1089	1.03299	0.27039	3.82038
XLOC_009645	LOC68395	17:35394104-35397805	1.02305	5.43309	1.73509	0.737213	7.35428	7.25678	3.22807	1.23615	7.30553	0.528882	0.269236	1.96438
XLOC_005418	Scarna13	12:105030616-105032279	5.56093	13.1095	0.864238	2.32847	2.09633	15.4874	9.33521	1.59635	8.79186	0.251214	0.265154	0.947427
XLOC_000269	B3gnt7	1:86303062-86307305	10.905	9.24499	6.85511	6.71283	32.1573	24.6913	10.075	6.78397	28.4243	0.702842	0.264542	2.65682
XLOC_018034	Ugt2b5	5:87124945-87140340	19.4421	9.84601	4.001	2.68427	6.34142	24.5765	14.6441	3.34264	15.459	0.27759	0.263846	1.05209
XLOC_022010	Coro1a	7:126699773-126704754	2.6054	14.5856	1.02073	0.462958	6.0004	5.38429	8.5955	0.741844	5.69234	0.181527	0.260274	0.697446
XLOC_003089	Itgae	11:73090594-73147449	1.2464	10.0146	0.504649	0.507956	6.96855	2.68332	5.6305	0.506302	4.82593	0.227178	0.258551	0.878657
XLOC_012105	Pnpla7	2:24976032-25054072	1.36483	5.66624	1.45299	2.03873	4.11762	15.2284	3.51553	1.74586	9.67301	0.608092	0.257271	2.36362
XLOC_011827	Gm14446	19:34592887-34601968	12.8639	41.5071	33.9145	41.0785	117.176	181.475	27.1855	37.4965	149.326	1.36583	0.256088	5.33343
XLOC_023334	Nqo1	8:107388224-107403205	24.1244	13.9135	5.5504	7.07397	19.8044	35.6177	19.019	6.31218	27.7111	0.365263	0.254682	1.43419
XLOC_000041	Gsta3	1:21240588-21265559	8.16462	5.31049	0.90089	0.334228	1.95778	8.89868	6.73755	0.617559	5.42823	0.209053	0.251634	0.830783
XLOC_018708	Gimap4	6:48684577-48692062	1.26642	15.2484	0.572849	0.886806	8.24721	3.54027	8.25741	0.729828	5.89374	0.186859	0.250927	0.744673
XLOC_006573	Slc4a7	14:14703024-14799943	11.4592	8.74448	6.8752	8.33627	10.0187	56.8861	10.1018	7.60574	33.4524	0.775163	0.249786	3.10331
XLOC_002296	Susd2	10:75636618-75644008	20.0568	49.2498	9.52849	20.3441	34.6697	91.0327	34.6533	14.9363	62.8512	0.44698	0.249585	1.79089
XLOC_024005	Paqr9	9:95559816-95562121	0.770612	1.69677	1.63885	1.7971	6.44562	13.49	1.23369	1.71798	9.96781	1.21681	0.247814	4.91017
XLOC_015279	Alpk1	3:127670309-127780527	1.02742	1.32289	0.778307	0.343771	6.76092	3.89034	1.17515	0.561039	5.32563	0.717668	0.24678	2.90813
XLOC_014082	Zbp1	2:173206611-173218922	17.0942	72.5062	27.6415	31.3003	103.457	144.631	44.8002	29.4709	124.044	0.665301	0.243681	2.73021
XLOC_021625	Anpep	7:79821802-79842352	1960.96	1967.34	398.433	505.604	1599.35	2130.86	1964.15	452.019	1865.11	0.230526	0.242762	0.949599
XLOC_022657	Nlrc5	8:94472762-94527272	0.305706	3.31206	1.00546	1.42818	5.61973	10.728	1.80888	1.21682	8.17386	0.789218	0.241645	3.26602
XLOC_018127	Gbp6	5:105270701-105293699	1.41064	6.5309	2.46365	2.14083	10.6584	14.756	3.97077	2.30224	12.7072	0.664332	0.240913	2.75756
XLOC_011776	Aldh1a7	19:20692952-20727556	25.3429	15.4504	6.99214	8.88718	18.931	53.6585	20.3967	7.93966	36.2948	0.417807	0.239703	1.74302
XLOC_002909	Irgm2	11:58214976-58222783	4.75525	9.45056	3.72276	5.18799	17.3985	26.62	7.1029	4.45538	22.0093	0.673262	0.237095	2.83963
XLOC_012567	Slc5a12	2:110597298-110649345	16.8451	26.0125	3.75573	7.91476	17.2571	38.6753	21.4288	5.83525	27.9662	0.304753	0.235973	1.29147
XLOC_000972	Slc19a3	1:83012522-83038448	2.65097	2.05981	2.15	2.59678	4.55334	22.1649	2.35539	2.37339	13.3591	1.00536	0.23493	4.27942
XLOC_008520	Ciita	16:10480071-10527564	0.742772	2.89022	0.217476	0.188485	3.04507	5.23484	1.8165	0.202981	4.13996	0.42712	0.234045	1.82495
XLOC_015208	Gstm4	3:108040407-108044859	11.476	11.7111	6.67332	6.84618	17.7317	47.1104	11.5936	6.75975	32.4211	0.616169	0.232182	2.65382
XLOC_001671	Slc16a9	10:70245275-70285951	1.36467	1.76937	0.57329	1.0929	2.29831	11.5619	1.56702	0.833095	6.9301	0.714095	0.231156	3.08923
XLOC_002258	Srgn	10:62494427-62507755	1.98518	14.5519	0.126145	1.20017	7.26671	5.16391	8.26854	0.663157	6.21531	0.179441	0.230504	0.778473
XLOC_002603	Hsd17b6	10:127990935-128007508	56.7451	65.2738	22.5183	22.029	56.6416	144.287	61.0095	22.2736	100.464	0.375324	0.229378	1.63627
XLOC_013669	Bbox1	2:110265082-110305725	5.05813	3.41386	1.73175	1.81261	5.45333	16.9618	4.23599	1.77218	11.2076	0.529447	0.227087	2.33147
XLOC_015206	Gstm2	3:107981701-107986436	42.8982	28.8491	11.0536	9.61805	33.1255	65.4835	35.8736	10.3358	49.3045	0.307423	0.225344	1.36424
XLOC_004428	Slc16a6	11:109440077-109573330	6.65181	9.62537	7.04576	7.70245	23.9625	48.457	8.13859	7.37411	36.2097	0.916345	0.225051	4.07172
XLOC_002969	Adora2b	11:62248983-62266452	2.87605	6.2189	2.37928	1.97441	8.40331	18.2844	4.54748	2.17685	13.3439	0.572665	0.221478	2.58565
XLOC_011436	Cyp2c66	19:39113897-39186756	33.5633	29.6755	13.1699	18.1014	25.6584	123.01	31.6194	15.6357	74.3342	0.509993	0.220825	2.30949
XLOC_002799	Ccnjl	11:43528783-43586997	3.06849	2.48913	0.738274	0.899301	5.6224	8.92014	2.77881	0.818788	7.27127	0.481312	0.219892	2.18886
XLOC_001375	Ephx1	1:180989555-181017495	6.80816	12.1832	5.26189	3.71264	9.71626	38.3827	9.49568	4.48726	24.0495	0.522812	0.219057	2.38665
XLOC_003123	Tlcd2	11:75468078-75470645	8.22544	23.1569	9.5883	9.50734	33.8556	61.9782	15.6912	9.54782	47.9169	0.63194	0.215627	2.93071
XLOC_024457	Cd3g	9:44969571-44980431	4.21765	27.4068	0.909057	2.6262	16.8495	7.04286	15.8122	1.76763	11.9462	0.16462	0.21378	0.770046
XLOC_004560	Cd7	11:121036746-121039478	9.16033	74.8662	4.33552	5.59211	40.0662	13.7782	42.0133	4.96382	26.9222	0.138651	0.213587	0.649153
XLOC_008859	Cbr3	16:93683218-93690991	1.83452	2.38018	0.194567	0	0.996849	7.46959	2.10735	0.0972835	4.23322	0.353125	0.209677	1.68414
XLOC_014132	Ptk6	2:181195123-181202789	6.30667	8.8809	2.61811	3.56387	22.6177	15.029	7.59379	3.09099	18.8233	0.476041	0.206372	2.30671
XLOC_009300	3300005D01Rik	17:5798656-5803242	0.557618	3.54063	1.11707	1.29559	4.83586	14.6953	2.04912	1.20633	9.76558	0.723595	0.204943	3.53071
XLOC_011349	Aldh1a1	19:20601981-20643462	222.55	117.131	36.2159	46.1675	115.294	321.963	169.841	41.1917	218.629	0.246965	0.192105	1.28558
XLOC_024346	Barx2	9:31846043-31913285	15.565	27.2229	3.11606	6.9317	22.6856	40.7276	21.394	5.02388	31.7066	0.268996	0.184179	1.46051
XLOC_023258	Ces1g	8:93302368-93337209	6.44152	3.89993	0.504535	1.06141	2.52556	14.8378	5.17073	0.782972	8.68168	0.288941	0.184159	1.56897
XLOC_002908	Igtp	11:58199555-58207592	15.1938	51.0619	16.5177	15.202	67.7052	113.413	33.1279	15.8599	90.5591	0.49402	0.184142	2.68283
XLOC_008624	Snora81	16:23107478-23127730	0	4.81808	0	0	3.43691	5.55078	2.40904	0	4.49385	0.293338	0.182022	1.61155
XLOC_000586	Gm15431	1:171711087-171711282	0	0	0	0	1.79785	8.59971	0	0	5.19878	1	0.161322	6.19878
XLOC_013201	Snora43	2:26637175-26640244	0	0	0	0	0	12.7114	0	0	6.3557	1	0.135949	7.3557
XLOC_017293	Afm	5:90518948-90553544	0.263238	0.305558	0.104931	0	3.96295	12.1186	0.284398	0.0524655	8.04078	0.819423	0.116413	7.03892
XLOC_013771	Duox2	2:122280436-122298165	5.12772	8.83852	1.33144	1.17859	28.1292	12.6412	6.98312	1.25501	20.3852	0.282473	0.105447	2.6788
XLOC_011438	Cyp2c29	19:39287084-39330713	19.46	23.596	3.54644	2.12682	5.06209	66.6288	21.528	2.83663	35.8454	0.170305	0.104128	1.63554
XLOC_007324	Gzmb	14:56258855-56262260	10.0615	104.109	3.42226	3.17434	58.9312	22.3214	57.0852	3.2983	40.6263	0.0739999	0.103259	0.716641
XLOC_004124	Ccl5	11:83525777-83530518	22.4365	216.596	5.85452	15.8727	184.352	80.2086	119.516	10.8636	132.28	0.0984399	0.0890125	1.10591
XLOC_009596	H2-DMa	17:34135670-34138535	4.19345	19.9314	0.950124	1.0755	23.773	20.4678	12.0624	1.01281	22.1204	0.154092	0.0870578	1.76999
XLOC_006481	Gzma	13:113093826-113100981	31.7879	332.64	8.61696	11.7096	192.096	75.72	182.214	10.1633	133.908	0.0609303	0.0827474	0.736341
XLOC_025941	Xist	X:103431516-103484957	0.0151272	1.51586	0.0164552	0.0074722	12.9959	10.5591	0.765494	0.0119637	11.7775	0.57319	0.0791989	7.23735
XLOC_012663	Duoxa2	2:122298899-122302885	2.82887	9.0684	0.478011	2.88039	38.5483	28.7892	5.94864	1.6792	33.6688	0.385572	0.07728	4.98929
XLOC_020760	Aqp8	7:123462293-123468003	9.93263	7.05952	0	0	4.36558	20.3827	8.49607	0	12.3741	0.105307	0.0747712	1.40839
XLOC_023257	Ces1f	8:93256235-93279736	117.937	76.6547	9.01942	10.0779	72.0707	208.825	97.2959	9.54866	140.448	0.107315	0.0745763	1.439
XLOC_018824	Reg3b	6:78370884-78373466	1004.51	1226.9	491.212	379.195	8720.99	3345.86	1115.7	435.203	6033.43	0.390617	0.0722858	5.40378
XLOC_003176	Nos2	11:78920858-78960124	5.74146	3.82561	0.101855	0.173378	18.1725	11.3367	4.78354	0.137617	14.7546	0.196699	0.0722085	2.72404
XLOC_015205	Gstm3	3:107963695-107969174	230.746	186.277	42.8625	39.7568	224.093	954.353	208.512	41.3096	589.223	0.201944	0.0716842	2.81714
XLOC_002899	Gm12238	11:55469751-55500887	0	0	0	0	0	26.4409	0	0	13.2204	1	0.0703213	14.2204
XLOC_011434	Cyp2c55	19:39007018-39042687	27.8402	32.478	4.00615	5.08904	27.0671	130.777	30.1591	4.54759	78.922	0.178041	0.0694126	2.56497
XLOC_018451	Cyp3a11	5:145854606-145879854	161.329	196.732	39.3735	54.5743	300.733	1133.95	179.031	46.9739	717.341	0.266477	0.0667843	3.99011
XLOC_015207	Gstm1	3:108012249-108017973	82.8714	65.9765	14.0717	13.7387	71.3497	379.188	74.4239	13.9052	225.269	0.197619	0.0658738	2.99996
XLOC_013202	Snora17	2:26637175-26640244	0	14.3856	0	0	31.491	0	7.1928	0	15.7455	0.122058	0.0597175	2.04393
XLOC_009685	Ubd	17:37193891-37196101	0.874621	8.0949	0.631544	0.34335	19.8351	29.3004	4.48476	0.487447	24.5678	0.271196	0.0581767	4.6616
XLOC_020112	Cyp2b10	7:25897663-25926624	172.086	212.093	16.3245	21.9838	178.957	524.547	192.089	19.1542	351.752	0.104377	0.057134	1.82688
XLOC_019626	Snora7a	6:115774556-115808743	0	0	0	0	0	40.3301	0	0	20.1651	1	0.0472477	21.1651
XLOC_009598	H2-DMb1	17:34153190-34160229	0.930283	18.3668	0.348407	0	22.6471	27.4901	9.64854	0.174204	25.0686	0.110269	0.0450428	2.44809
XLOC_004242	Snora21	11:97777525-97782439	0	69.719	0	0	0	42.4759	34.8595	0	21.238	0.0278866	0.0449682	0.620141
XLOC_018090	Mir703	5:98329303-98802019	0	0	0	0	43.6287	0	0	0	21.8144	1	0.0438321	22.8144
XLOC_009603	H2-Ab1	17:34263226-34269418	22.5269	213.54	8.15456	11.6058	211.641	337.554	118.033	9.88018	274.597	0.0914044	0.0394785	2.31529
XLOC_009604	H2-Eb1	17:34305866-34316674	5.40759	60.3009	2.46197	1.05793	57.428	82.4064	32.8542	1.75995	69.9172	0.0815245	0.0389179	2.09478
XLOC_021517	Saa1	7:46740498-46742980	0.279374	2.57467	0.220849	0	39.0107	18.1816	1.42702	0.110424	28.5962	0.457526	0.0375192	12.1944
XLOC_000172	Snora41	1:63176830-63180486	0	0	0	0	0	54.1847	0	0	27.0923	1	0.0355969	28.0923
XLOC_010210	H2-Aa	17:34282750-34287771	3.79813	89.589	1.61764	3.51907	81.2125	129.092	46.6936	2.56835	105.152	0.0748184	0.0336154	2.22571
XLOC_019469	Reg3g	6:78466267-78468874	619.754	665.691	109.081	88.9855	4440.48	2036.52	642.723	99.0333	3238.5	0.155398	0.0308792	5.03245
XLOC_022549	Isx	8:74873173-74893506	85.7803	86.9898	0.838423	1.38549	75.6033	105.383	86.3851	1.11196	90.4931	0.0241684	0.0230832	1.04701
XLOC_003657	Snora5c	11:6615597-6626067	0	0	0	0	87.5976	0	0	0	43.7988	1	0.022322	44.7988
XLOC_004466	Mir3968	11:115440544-115448268	158.987	0	0	0	96.3732	0	79.4935	0	48.1866	0.0124234	0.0203307	0.611063
XLOC_006919	Snora31	14:75845255-75848303	28.3689	0	0	0	0	116.752	14.1845	0	58.376	0.0658568	0.0168418	3.91032
XLOC_010773	Cd74	18:60803848-60812652	16.9804	381.756	4.62507	5.23151	482.811	594.049	199.368	4.92829	538.43	0.029587	0.0109899	2.69219
XLOC_017785	Mir5109	5:17776748-17776835	0	0	0	0	0	666.711	0	0	333.356	1	0.00299083	334.356
